# Supplementary material for: Genetic characteristics and integration specificity of Salmonella enterica temperate phages
Source: Front Microbiol. 2023 Aug 1;14:1199843. doi: 10.3389/fmicb.2023.1199843 (PMC10428622; doi:10.3389/fmicb.2023.1199843)
Supplement: Supplementary file 1 [file Data_Sheet_1.zip]

Archive with 2 entries (2 files):
- Supplementary tables captions.DOCX
- Supplementary Tables.XLS
