# Supplementary material for: Genetic characteristics and integration specificity of Salmonella enterica temperate phages
Source: Front Microbiol. 2023 Aug 1;14:1199843. doi: 10.3389/fmicb.2023.1199843 (PMC10428622; doi:10.3389/fmicb.2023.1199843)
Supplement: Supplementary file 1 [file Data_Sheet_1.zip › Supplementary Tables.XLS]

## Sheet: Supplementary Table 1
Sample name (SRA)	Integrase type	Length ( Temperate phage)	GC content (Temperate phage)	Length (Integrase)	GC content (Integrase)	Length (Core region)	GC content (Core region)	Pos (Integrase)	Dist (Integrase—Core region)
DRR002281	IntS	40819	47.32	1170	48.55	18	55.56	179--1348	0.00394424
DRR022773	IntS	40864	47.35	1170	48.55	18	55.56	179--1348	0.0039399
ERR027317	IntA	41563	50.98	1257	55.53	58	29.31	40158--41414	0.00218945
ERR029053	IntS	41070	47.21	1170	48.46	19	57.89	180--1349	0.00392014
ERR044181	IntA	39118	41.3	1275	49.1	55	52.73	1202--2476	0.0293215
ERR044185	IntA	39118	41.3	1275	49.1	55	52.73	1202--2476	0.0293215
ERR044189	IntA	39118	41.3	1275	49.1	55	52.73	1202--2476	0.0293215
ERR044201	IntA	39118	41.3	1275	49.1	55	52.73	36695--37969	0.0279667
ERR044229	IntA	38148	41.14	1275	49.1	55	52.73	36695--37969	0.0032505
ERR044245	IntA	39118	41.3	1275	49.1	55	52.73	36695--37969	0.0279667
ERR045442	IntA	38148	41.14	1275	49.1	54	51.85	36695--37969	0.00327671
ERR046415	IntA	39118	41.3	1275	49.1	55	52.73	36695--37969	0.0279667
ERR046424	IntA	39118	41.3	1275	49.1	55	52.73	36695--37969	0.0279667
ERR046427	IntA	39118	41.29	1275	49.1	55	52.73	36695--37969	0.0279667
ERR046431	IntA	39118	41.3	1275	49.1	55	52.73	1202--2476	0.0293215
ERR046440	IntA	39118	41.3	1275	49.1	55	52.73	36695--37969	0.0279667
ERR046447	IntA	39118	41.29	1275	49.1	55	52.73	36695--37969	0.0279667
ERR046456	IntA	39118	41.3	1275	49.1	55	52.73	1202--2476	0.0293215
ERR046470	IntA	39118	41.3	1275	49.1	28	39.29	1228--2502	0.0306764
ERR046470-1	IntA	39118	41.3	1275	49.1	55	52.73	36695--37969	0.0279667
ERR046482	IntA	39118	41.3	1275	49.1	55	52.73	36695--37969	0.0279667
ERR046494	IntA	39118	41.3	1275	49.1	55	52.73	1202--2476	0.0293215
ERR046498	IntA	39118	41.3	1275	49.1	55	52.73	1202--2476	0.0293215
ERR047166	IntA	38148	41.14	1275	49.1	53	50.94	36695--37969	0.00330292
ERR1010029	IntA	37260	40.83	1275	49.1	81	49.38	35807--37081	0.00263017
ERR1201708	IntA	26473	37.57	1275	49.1	27	51.85	204--1478	0.00668606
ERR1201729	IntA	26473	37.57	1275	49.1	27	51.85	204--1478	0.00668606
ERR1592555	IntS	38689	50.16	1254	53.67	30	33.33	37317--38570	0.00230039
ERR1698643	IntA	39280	41.33	1275	49.02	81	49.38	36857--38131	0.0271894
ERR1715020	IntA	39200	38.9	1197	39.1	22	22.73	234--1430	0.00540816
ERR1715143	IntA	39175	41.24	1275	49.02	81	49.38	36752--38026	0.0272623
ERR1715175	IntA	38296	41.17	1275	49.1	81	49.38	258--1532	0.00462189
ERR1742709	IntS	41686	48.62	1212	44.97	41	24.39	217--1428	0.00422204
ERR1742728	IntS	41566	48.55	1212	44.97	41	24.39	40177--41388	0.00329596
ERR1742730	IntS	41566	48.55	1212	44.97	41	24.39	217--1428	0.00423423
ERR1759089	IntS	40547	47.61	1170	48.38	18	55.56	179--1348	0.0039707
ERR1759091	IntS	40547	47.61	1170	48.38	18	55.56	39215--40384	0.0035761
ERR1759092	IntS	40547	47.61	1170	48.38	18	55.56	39215--40384	0.0035761
ERR1759093	IntS	41162	47.26	1170	48.46	18	55.56	39830--40999	0.00352267
ERR1759097	IntS	41162	47.26	1170	48.46	18	55.56	39830--40999	0.00352267
ERR1759119	IntS	41162	47.26	1170	48.46	18	55.56	179--1348	0.00391137
ERR1759120	IntS	41161	47.26	1170	48.46	18	55.56	39829--40998	0.00352275
ERR1759122	IntS	41162	47.26	1170	48.46	18	55.56	179--1348	0.00391137
ERR1759126	IntA	16045	50.68	1227	49.31	29	48.28	238--1464	0.0130259
ERR1759126-1	IntS	41162	47.26	1170	48.46	18	55.56	39830--40999	0.00352267
ERR1759160	IntA	16045	50.68	1227	49.31	29	48.28	14608--15834	0.0113431
ERR1759161	IntA	16045	50.68	1227	49.31	29	48.28	14608--15834	0.0113431
ERR1759161-1	IntS	41162	47.26	1170	48.46	18	55.56	179--1348	0.00391137
ERR1759162	IntS	40515	47.68	1170	48.46	18	55.56	39183--40352	0.00357892
ERR1759181	IntA	16045	50.68	1227	49.31	29	48.28	238--1464	0.0130259
ERR1759203	IntS	41175	47.32	1170	48.46	18	55.56	179--1348	0.00391014
ERR178883	IntA	34354	48.33	363	52.07	17	70.59	26717--27079	0.211271
ERR178883-1	IntA	29680	50.29	582	55.33	18	50	9023--9604	0.303403
ERR1797550	IntA	39279	41.32	1275	49.02	81	49.38	36856--38130	0.0271901
ERR1797555	IntS	41009	47.36	1170	48.46	18	55.56	179--1348	0.00392597
ERR1802044	IntA	43761	49.56	1182	46.62	28	35.71	42375--43556	0.0040447
ERR1802484	IntS	41959	47.41	1170	49.15	18	55.56	40627--41796	0.00345575
ERR1802485	IntA	39280	41.33	1275	49.02	81	49.38	36857--38131	0.0271894
ERR1810364	IntA	39256	41.33	1275	49.02	81	49.38	36833--38107	0.027206
ERR1815527	IntA	39280	41.33	1275	49.02	81	49.38	36857--38131	0.0271894
ERR1815680	IntA	39280	41.33	1275	49.02	81	49.38	36857--38131	0.0271894
ERR1817112	IntA	39280	41.33	1275	49.02	81	49.38	36857--38131	0.0271894
ERR1817145	IntA	39280	41.32	1275	49.02	81	49.38	36857--38131	0.0271894
ERR1817217	IntA	39280	41.33	1275	49.02	81	49.38	36857--38131	0.0271894
ERR1817328	IntA	39280	41.33	1275	49.02	81	49.38	36857--38131	0.0271894
ERR1817395	IntA	16045	50.68	1227	49.31	29	48.28	238--1464	0.0130259
ERR1817401	IntA	39280	41.33	1275	49.02	81	49.38	36857--38131	0.0271894
ERR1822683	IntA	39279	41.32	1275	49.02	81	49.38	36856--38130	0.0271901
ERR1865340	IntA	43849	49.84	1230	50.08	17	29.41	42412--43641	0.00435586
ERR1890403	IntA	43849	49.85	1230	50.08	17	29.41	42412--43641	0.00435586
ERR1891229	IntA	37260	40.83	1275	49.1	81	49.38	258--1532	0.0047504
ERR1910830	IntS	47933	48.92	1212	44.88	41	24.39	46544--47755	0.00285816
ERR1917154	IntA	19109	50.59	1269	50.2	16	50	16391--17659	0.0750432
ERR2000334	IntA	10245	46.52	1221	47.91	30	43.33	8987--10207	0.000780869
ERR2000354	IntA	39279	41.32	1275	49.02	81	49.38	36856--38130	0.0271901
ERR2009642	IntS	39626	47.21	1170	48.8	18	55.56	38294--39463	0.00365921
ERR2009660	IntS	39777	47.34	1170	48.8	18	55.56	179--1348	0.00404757
ERR2009669	IntS	39647	47.23	1170	48.8	18	55.56	38315--39484	0.00365728
ERR2009673	IntS	39822	47.37	1170	48.8	18	55.56	38490--39659	0.0036412
ERR2009679	IntS	39648	47.23	1170	48.8	18	55.56	179--1348	0.00406073
ERR2009697	IntS	39634	47.17	1170	48.8	18	55.56	179--1348	0.00406217
ERR2011050	IntS	39802	47.35	1170	48.8	18	55.56	179--1348	0.00404502
ERR2019220	IntS	48008	47.94	1170	48.63	18	55.56	179--1348	0.00335361
ERR2019244	IntS	42164	47.22	1170	48.55	18	55.56	179--1348	0.00381842
ERR2019809	IntS	11297	43.52	1179	47.07	21	38.1	182--1360	0.0142516
ERR2019815	IntS	41133	47.45	1170	48.46	18	55.56	179--1348	0.00391413
ERR2019819	IntA	16045	50.68	1227	49.31	29	48.28	14608--15834	0.0113431
ERR2019825	IntA	41784	50.3	1230	49.92	20	35	40347--41576	0.00449933
ERR2019831	IntS	41009	47.36	1170	48.46	18	55.56	39677--40846	0.00353581
ERR2092967	IntA	39117	41.3	1275	49.1	28	39.29	36641--37915	0.0300125
ERR2115652	IntS	39003	47.27	1158	48.27	23	47.83	177--1334	0.00394841
ERR2118058	IntA	39267	41.3	1275	49.02	81	49.38	36844--38118	0.0271984
ERR2118105	IntA	39267	41.3	1275	49.02	81	49.38	36844--38118	0.0271984
ERR2173656	IntS	41599	47.18	1170	48.46	18	55.56	179--1348	0.00387028
ERR2173662	IntA	39280	41.33	1275	49.02	81	49.38	36857--38131	0.0271894
ERR2173665	IntS	49516	48.31	1212	44.88	41	24.39	48127--49338	0.00276678
ERR2173678	IntS	49516	48.31	1212	44.88	41	24.39	217--1428	0.00355441
ERR2173697	IntS	41559	47.33	1170	49.15	18	55.56	179--1348	0.00387401
ERR2193179	IntA	39280	41.33	1275	49.02	81	49.38	36857--38131	0.0271894
ERR2194289	IntA	56222	50.97	1221	47.83	71	53.52	17185--18405	0.3044
ERR2194306	IntS	40779	47.6	1158	48.1	18	55.56	39461--40618	0.00350671
ERR2194357	IntS	11255	44.38	1179	46.82	21	38.1	9914--11092	0.0126166
ERR2194396	IntS	40728	47.32	1170	50.09	18	55.56	179--1348	0.00395305
ERR2194415	IntS	41388	47.44	1158	48.27	23	47.83	40075--41232	0.00321349
ERR2197878	IntA	39280	41.33	1275	49.02	81	49.38	36857--38131	0.0271894
ERR2197884	IntA	39280	41.33	1275	49.02	81	49.38	36857--38131	0.0271894
ERR2197893	IntA	39280	41.33	1275	49.02	81	49.38	36857--38131	0.0271894
ERR2197897	IntA	39280	41.33	1275	49.02	81	49.38	36857--38131	0.0271894
ERR2197924	IntS	41009	47.36	1170	48.46	18	55.56	39677--40846	0.00353581
ERR2197925	IntS	41009	47.36	1170	48.46	18	55.56	179--1348	0.00392597
ERR2204169	IntS	37919	50.27	1251	53.16	19	26.32	149--1399	0.00342836
ERR2204175	IntS	37919	50.27	1251	53.16	19	26.32	36537--37787	0.00298004
ERR2204190	IntS	37919	50.27	1251	53.16	19	26.32	36537--37787	0.00298004
ERR2204196	IntS	37945	51.4	1251	53.16	19	26.32	36563--37813	0.00297799
ERR2209396	IntS	50875	48.46	1170	48.55	18	55.56	179--1348	0.00316462
ERR2209398	IntS	47334	48.84	1170	48.46	18	55.56	46002--47171	0.00306334
ERR2209414	IntA	39267	41.33	1275	49.02	81	49.38	36844--38118	0.0271984
ERR2209414-1	IntS	47334	48.84	1170	48.46	18	55.56	179--1348	0.00340136
ERR2209415	IntS	47334	48.84	1170	48.46	18	55.56	179--1348	0.00340136
ERR2209417	IntS	40168	47.22	1056	48.58	18	55.56	38836--39891	0.00644792
ERR2209422	IntS	38498	47.32	1056	48.58	18	55.56	37166--38221	0.00672762
ERR2209423	IntS	47334	48.84	1170	48.46	18	55.56	46002--47171	0.00306334
ERR2209425	IntS	38499	47.32	1056	48.58	18	55.56	293--1348	0.00714304
ERR2209426	IntS	47334	48.84	1170	48.46	18	55.56	179--1348	0.00340136
ERR2209432	IntS	38499	47.31	1056	48.58	18	55.56	293--1348	0.00714304
ERR2209442	IntS	38499	47.31	1056	48.58	18	55.56	37167--38222	0.00672745
ERR2209466	IntS	47334	48.84	1170	48.46	18	55.56	46002--47171	0.00306334
ERR2209467	IntS	47334	48.84	1170	48.46	18	55.56	179--1348	0.00340136
ERR2209468	IntS	38499	47.31	1056	48.58	18	55.56	293--1348	0.00714304
ERR2209471	IntS	47334	48.84	1170	48.46	18	55.56	179--1348	0.00340136
ERR2209474	IntS	47334	48.84	1170	48.46	18	55.56	179--1348	0.00340136
ERR2209479	IntS	40168	47.21	1056	48.58	18	55.56	293--1348	0.00684625
ERR2209481	IntS	42104	48.75	1212	44.88	41	24.39	40715--41926	0.00325385
ERR2209518	IntS	40708	47.72	1170	48.46	18	55.56	39376--40545	0.00356195
ERR2209524	IntS	40164	47.21	1056	48.58	18	55.56	293--1348	0.00684693
ERR2209527	IntS	47334	48.83	1170	48.46	18	55.56	46002--47171	0.00306334
ERR2209542	IntS	38087	47.56	1170	48.55	18	55.56	179--1348	0.00422716
ERR2209544	IntS	38242	47.46	1170	48.55	18	55.56	36910--38079	0.00379164
ERR2209546	IntS	42095	48.74	1212	44.88	41	24.39	217--1428	0.00418102
ERR2209623	IntS	47334	48.84	1170	48.46	18	55.56	46002--47171	0.00306334
ERR2209677	IntS	42095	48.74	1212	44.88	41	24.39	217--1428	0.00418102
ERR2209716	IntS	38499	47.31	1056	48.58	18	55.56	293--1348	0.00714304
ERR2209719	IntS	51162	48.37	1170	48.55	18	55.56	49830--50999	0.00283414
ERR2210499-1	IntS	47579	48.74	1170	48.55	18	55.56	179--1348	0.00338385
ERR2210499	IntA	27215	40.3	1275	49.41	81	49.38	25086--26360	0.0284402
ERR2210528	IntA	39280	41.33	1275	49.02	81	49.38	36857--38131	0.0271894
ERR2210530	IntA	39279	41.33	1275	49.02	81	49.38	36856--38130	0.0271901
ERR2210622	IntS	50779	48.4	1170	48.55	18	55.56	179--1348	0.0031706
ERR2210737	IntS	42843	48.05	1212	44.88	35	28.57	41424--42635	0.004038
ERR2218182	IntA	16045	50.67	1227	49.31	29	48.28	14608--15834	0.0113431
ERR2218189	IntA	16045	50.67	1227	49.31	29	48.28	238--1464	0.0130259
ERR2218252	IntS	47334	48.83	1170	48.46	18	55.56	46002--47171	0.00306334
ERR2218293	IntS	42113	48.75	1212	44.88	26	34.62	40685--41896	0.00453542
ERR2218300	IntS	42668	48.44	1170	48.29	18	55.56	41336--42505	0.00339833
ERR2218315	IntS	46562	48.8	1170	48.55	18	55.56	179--1348	0.00345775
ERR2223812	IntA	16045	50.67	1227	49.31	29	48.28	238--1464	0.0130259
ERR2223835	IntA	41887	50.58	1287	46	23	34.78	40529--41815	0.00116981
ERR2223854	IntA	13822	50.11	1263	57.09	60	48.33	3605--4867	0.256475
ERR2223855	IntS	42245	47.56	1170	48.55	18	55.56	40913--42082	0.00343236
ERR2223944	IntA	41469	50.1	1182	46.7	28	35.71	40083--41264	0.00426825
ERR2226229	IntS	40550	47.51	1170	48.46	18	55.56	179--1348	0.00397041
ERR2230764	IntA	16045	50.67	1227	49.31	29	48.28	238--1464	0.0130259
ERR2230769	IntA	16045	50.67	1227	49.31	29	48.28	238--1464	0.0130259
ERR2230770	IntA	16045	50.67	1227	49.31	29	48.28	238--1464	0.0130259
ERR2235462	IntS	39332	47.66	1194	48.74	18	55.56	179--1372	0.00409336
ERR2235609	IntS	39958	48.74	1212	45.05	41	24.39	217--1428	0.00440462
ERR2235648	IntS	39915	48.72	1212	45.05	41	24.39	217--1428	0.00440937
ERR2278733	IntA	39280	41.33	1275	49.02	81	49.38	36857--38131	0.0271894
ERR230393	IntA	39176	41.25	1275	49.02	81	49.38	36753--38027	0.0272616
ERR2396528-1	IntA	39279	41.32	1275	49.02	81	49.38	36856--38130	0.0271901
ERR2396528	IntA	15937	38.92	1230	35.12	19	26.32	14548--15777	0.00884734
ERR2396535	IntA	39279	41.32	1275	49.02	81	49.38	36856--38130	0.0271901
ERR2396535-1	IntA	15937	38.92	1230	35.12	19	26.32	177--1406	0.00991404
ERR2396608	IntA	15937	38.92	1230	35.12	19	26.32	177--1406	0.00991404
ERR2525496	IntA	39280	41.32	1275	49.02	81	49.38	36857--38131	0.0271894
ERR2525507	IntA	39279	41.32	1275	49.02	81	49.38	36856--38130	0.0271901
ERR2533835	IntS	10612	47.99	1218	50.41	26	46.15	9358--10575	0.00103656
ERR2533837	IntS	10612	47.99	1218	50.41	26	46.15	9358--10575	0.00103656
ERR2533839	IntS	36282	53.76	1173	53.88	20	40	34955--36127	0.00372085
ERR2580274	IntS	41422	47.49	1170	48.46	18	55.56	179--1348	0.00388682
ERR2594978	IntA	16045	50.67	1227	49.31	29	48.28	14608--15834	0.0113431
ERR2599659	IntS	46042	48.46	1170	48.72	18	55.56	44710--45879	0.0031493
ERR2617714	IntA	39280	41.33	1275	49.02	81	49.38	36857--38131	0.0271894
ERR2617804	IntA	39280	41.33	1275	49.02	81	49.38	36857--38131	0.0271894
ERR2640709	IntS	37228	50.26	1251	53.16	23	30.43	35850--37100	0.00282046
ERR2640724	IntS	37472	47.42	1170	48.8	18	55.56	36140--37309	0.00386956
ERR2641173	IntA	39280	41.32	1275	49.02	81	49.38	36857--38131	0.0271894
ERR2663487	IntS	48214	39.08	1224	39.22	20	25	191--1414	0.00354669
ERR2710821	IntS	37228	50.26	1251	53.16	23	30.43	35850--37100	0.00282046
ERR2710878	IntS	37228	50.26	1251	53.16	66	43.94	7722--8972	0.205652
ERR2710894	IntA	42594	50.23	1182	46.7	58	39.66	231--1412	0.00406161
ERR2710910	IntA	42594	50.23	1182	46.7	58	39.66	41238--42419	0.00274687
ERR2710934	IntA	42594	50.23	1182	46.7	58	39.66	41238--42419	0.00274687
ERR2719772	IntS	42668	48.44	1170	48.29	18	55.56	179--1348	0.00377332
ERR2719842	IntA	16124	51.77	1227	48.74	29	44.83	249--1475	0.0136443
ERR2719876	IntS	35548	54.62	1170	54.02	80	25	34227--35396	0.00202543
ERR2719881	IntS	38689	50.16	1254	53.67	30	33.33	147--1400	0.00302411
ERR2719925	IntS	51000	48.23	1170	48.55	18	55.56	179--1348	0.00315686
ERR2729052	IntA	41354	50.53	1254	52.71	21	33.33	147--1400	0.00304686
ERR2729071	IntS	38128	50.14	1251	53.16	23	30.43	149--1399	0.00330466
ERR2729113	IntS	40425	50.54	1254	52.07	30	33.33	147--1400	0.00289425
ERR2733026	IntA	39279	41.32	1275	49.02	81	49.38	36856--38130	0.0271901
ERR2733032	IntS	49364	48.73	1170	48.55	18	55.56	48032--49201	0.00293736
ERR2759768	IntS	50891	48.4	1170	48.55	18	55.56	49559--50728	0.00284923
ERR2759771	IntS	49512	48.78	1170	48.63	18	55.56	48180--49349	0.00292858
ERR2759782	IntA	27215	40.3	1275	49.41	81	49.38	934--2208	0.031343
ERR2759787	IntS	47455	49.09	1170	48.72	18	55.56	46123--47292	0.00305553
ERR2759789	IntS	47971	48.69	1170	48.63	18	55.56	179--1348	0.00335619
ERR2759809	IntS	42215	48.64	1212	44.88	41	24.39	40826--42037	0.00324529
ERR2759814	IntA	41083	49.92	1230	49.84	17	29.41	39646--40875	0.00464912
ERR2759821	IntS	41252	48.49	1212	44.8	41	24.39	217--1428	0.00426646
ERR2759825	IntS	42113	48.75	1212	44.88	41	24.39	217--1428	0.00417923
ERR2759833	IntS	49512	48.78	1170	48.63	18	55.56	179--1348	0.00325174
ERR2759834	IntS	42113	48.75	1212	44.88	41	24.39	40724--41935	0.00325315
ERR2759835	IntS	49512	48.78	1170	48.63	18	55.56	179--1348	0.00325174
ERR2759862	IntS	38689	50.16	1254	53.67	30	33.33	147--1400	0.00302411
ERR2759871	IntA	39176	41.25	1275	49.1	81	49.38	36753--38027	0.0272616
ERR2799044	IntS	46091	52.36	1170	48.89	19	52.63	44760--45929	0.00310256
ERR2799225	IntS	38321	47.59	1170	48.8	18	55.56	36989--38158	0.00378383
ERR2799226	IntS	38321	47.59	1170	48.8	18	55.56	36989--38158	0.00378383
ERR2808720	IntS	42120	47.21	1170	48.55	18	55.56	179--1348	0.00382241
ERR2808721	IntS	41990	47.33	1170	48.55	18	55.56	179--1348	0.00383425
ERR2853768	IntS	42078	50.76	1188	46.72	18	38.89	191--1378	0.00411141
ERR2853776	IntA	40506	47.02	1182	45.77	20	40	226--1407	0.00508567
ERR2854133	IntS	41162	47.26	1170	48.46	18	55.56	39830--40999	0.00352267
ERR2854134	IntA	16045	50.68	1227	49.31	29	48.28	14608--15834	0.0113431
ERR2854134-1	IntS	41162	47.26	1170	48.46	18	55.56	39830--40999	0.00352267
ERR2854163	IntA	39117	41.29	1275	49.1	28	39.29	1228--2502	0.0306772
ERR2854163-1	IntA	39117	41.29	1275	49.1	55	52.73	36694--37968	0.0279674
ERR2861362	IntA	39280	41.33	1275	49.02	81	49.38	36857--38131	0.0271894
ERR2909501	IntS	10612	47.99	1218	50.41	26	46.15	9358--10575	0.00103656
ERR2909560	IntA	39280	41.32	1275	49.02	81	49.38	36857--38131	0.0271894
ERR2932844	IntS	42341	47.24	1170	48.46	18	55.56	41009--42178	0.00342458
ERR2932846	IntS	37803	47.88	1170	48.46	18	55.56	179--1348	0.00425892
ERR2932847	IntS	37833	47.9	1170	48.46	18	55.56	36501--37670	0.00383263
ERR2932855	IntS	37803	47.88	1170	48.46	18	55.56	179--1348	0.00425892
ERR294809	IntA	45076	52.62	1194	47.82	58	31.03	204--1397	0.00323897
ERR2977156	IntA	39118	41.3	1275	49.1	55	52.73	1202--2476	0.0293215
ERR3014857	IntA	25063	40.75	1275	49.41	81	49.38	934--2208	0.0340342
ERR3014876	IntA	25063	40.75	1275	49.41	81	49.38	934--2208	0.0340342
ERR3040364	IntS	40112	50.33	1215	47.24	24	29.17	15575--16789	0.387689
ERR304845	IntA	39280	41.33	1275	49.02	81	49.38	36857--38131	0.0271894
ERR304849	IntA	38297	41.18	1275	48.94	19	42.11	36776--38050	0.00595347
ERR304851	IntA	39280	41.33	1275	49.02	81	49.38	36857--38131	0.0271894
ERR3181834	IntS	47377	48.85	1170	48.55	18	55.56	179--1348	0.00339827
ERR3181846	IntA	17534	51	1260	50.16	19	26.32	16105--17364	0.00861184
ERR3181852	IntS	42194	48.78	1212	44.88	26	34.62	40766--41977	0.00452671
ERR3181857	IntS	47334	48.83	1170	48.46	18	55.56	179--1348	0.00340136
ERR3181862	IntS	40110	47.7	1170	48.72	18	55.56	179--1348	0.00401396
ERR3181872	IntS	46563	48.65	1170	48.55	18	55.56	179--1348	0.00345768
ERR3181883	IntA	17534	51	1260	50.16	19	26.32	16105--17364	0.00861184
ERR3181894	IntS	46397	48.7	1170	48.55	18	55.56	179--1348	0.00347005
ERR3181895	IntS	40636	47.4	1170	48.72	18	55.56	179--1348	0.003962
ERR3181924	IntS	46797	48.57	1170	48.55	18	55.56	45465--46634	0.00309849
ERR3317756	IntS	46720	48.28	1170	48.63	18	55.56	45388--46557	0.0031036
ERR3317763	IntS	41990	47.32	1170	48.55	18	55.56	179--1348	0.00383425
ERR3317764	IntS	41990	47.32	1170	48.55	18	55.56	179--1348	0.00383425
ERR3317766	IntS	46720	48.3	1170	48.63	18	55.56	179--1348	0.00344606
ERR3317773	IntS	46720	48.28	1170	48.63	18	55.56	179--1348	0.00344606
ERR3317779	IntS	42071	47.34	1170	48.55	18	55.56	40739--41908	0.00344656
ERR3317784	IntS	42071	47.33	1170	48.55	18	55.56	40739--41908	0.00344656
ERR3317788	IntS	41990	47.32	1170	48.55	18	55.56	40658--41827	0.0034532
ERR3317802	IntS	42071	47.33	1170	48.55	18	55.56	40739--41908	0.00344656
ERR3317805	IntS	41990	47.32	1170	48.55	18	55.56	40658--41827	0.0034532
ERR3317808	IntS	47656	48.26	1170	48.63	18	55.56	179--1348	0.00337838
ERR3317813	IntS	41990	47.32	1170	48.55	18	55.56	179--1348	0.00383425
ERR3332594	IntS	16059	39.65	1218	35.55	24	54.17	130--1347	0.00660066
ERR3332601	IntA	39280	41.32	1275	49.02	81	49.38	36857--38131	0.0271894
ERR3332631	IntA	79783	55.96	1104	48.82	38	34.21	745--1848	0.00886154
ERR3332631-1	IntA	85341	56.02	1104	48.82	38	34.21	77971--79074	0.0729895
ERR3332765	IntA	35895	54.42	1170	51.2	53	66.04	26641--27810	0.223764
ERR3332765-1	IntA	35895	54.41	1170	51.2	53	66.04	8082--9251	0.22368
ERR3332767	IntS	14927	51.17	1230	51.06	24	37.5	13672--14901	0.000133985
ERR3354434	IntA	39280	41.33	1275	49.02	81	49.38	36857--38131	0.0271894
ERR3354436	IntA	39280	41.33	1275	49.02	81	49.38	36857--38131	0.0271894
ERR3354438	IntA	39280	41.33	1275	49.02	81	49.38	36857--38131	0.0271894
ERR3354440	IntA	39280	41.33	1275	49.02	81	49.38	36857--38131	0.0271894
ERR3354441	IntA	39280	41.33	1275	49.02	81	49.38	36857--38131	0.0271894
ERR3354444	IntA	39280	41.33	1275	49.02	81	49.38	36857--38131	0.0271894
ERR3354445	IntA	39280	41.33	1275	49.02	81	49.38	36857--38131	0.0271894
ERR3354446	IntA	39280	41.33	1275	49.02	81	49.38	36857--38131	0.0271894
ERR3354447	IntA	39280	41.33	1275	49.02	81	49.38	36857--38131	0.0271894
ERR3354453	IntA	39280	41.33	1275	49.02	81	49.38	36857--38131	0.0271894
ERR3354458	IntA	39280	41.33	1275	49.02	81	49.38	36857--38131	0.0271894
ERR3354461	IntA	39280	41.33	1275	49.02	81	49.38	36857--38131	0.0271894
ERR3354467	IntA	39280	41.33	1275	49.02	81	49.38	36857--38131	0.0271894
ERR3354468	IntA	39280	41.33	1275	49.02	81	49.38	36857--38131	0.0271894
ERR3354469	IntA	39280	41.33	1275	49.02	81	49.38	36857--38131	0.0271894
ERR3365128	IntA	39280	41.33	1275	49.02	81	49.38	36857--38131	0.0271894
ERR3416888	IntA	38297	41.18	1275	48.94	54	51.85	231--1505	0.00462177
ERR3421088	IntS	37228	50.26	1251	53.16	19	26.32	149--1399	0.00349199
ERR3437672	IntS	37806	51.03	1251	53.16	19	26.32	36424--37674	0.00298894
ERR3437673	IntS	37806	51.02	1251	53.16	19	26.32	149--1399	0.00343861
ERR3439675	IntA	12983	45.51	1209	42.27	16	25	175--1383	0.0122468
ERR3439689	IntA	54144	58.4	1284	63.01	70	58.57	36417--37700	0.302416
ERR3439879	IntS	64257	43.38	1218	40.31	103	44.66	349--1566	0.00382838
ERR3444495	IntA	41354	50.53	1254	52.71	21	33.33	39973--41226	0.00258742
ERR3444516	IntS	41009	47.36	1170	48.46	18	55.56	179--1348	0.00392597
ERR3444518	IntS	41009	47.36	1170	48.46	18	55.56	39677--40846	0.00353581
ERR3444525	IntS	41009	47.36	1170	48.46	18	55.56	179--1348	0.00392597
ERR3474555	IntS	40864	47.72	1170	49.4	18	55.56	179--1348	0.0039399
ERR3482091-1	IntS	41324	47.26	1170	48.55	18	55.56	39992--41161	0.00350886
ERR3482091	IntS	42369	52.54	1173	52.26	22	40.91	41045--42217	0.00306828
ERR3482106	IntA	27215	40.3	1275	49.41	81	49.38	934--2208	0.031343
ERR3535572	IntA	41083	49.92	1230	49.84	17	29.41	223--1452	0.00501424
ERR3535580	IntS	40365	50.74	1254	52.87	19	26.32	149--1402	0.00322061
ERR3535581	IntS	40365	50.74	1254	52.87	19	26.32	149--1402	0.00322061
ERR3535582	IntA	41083	49.92	1230	49.84	17	29.41	39646--40875	0.00464912
ERR3535589	IntS	45432	50.81	1221	46.36	42	57.14	184--1404	0.00312555
ERR3535592	IntS	47971	48.69	1170	48.63	18	55.56	179--1348	0.00335619
ERR3535595	IntA	41083	49.92	1230	49.84	80	47.5	223--1452	0.00348076
ERR3535596	IntA	41083	49.92	1230	49.84	80	47.5	223--1452	0.00348076
ERR3535603	IntA	41083	49.92	1230	49.84	80	47.5	223--1452	0.00348076
ERR3535604	IntA	41083	49.92	1230	49.84	80	47.5	223--1452	0.00348076
ERR3535611	IntS	47971	48.69	1170	48.63	18	55.56	179--1348	0.00335619
ERR3535612	IntA	41083	49.92	1230	49.84	17	29.41	39646--40875	0.00464912
ERR3535614	IntA	41083	49.92	1230	49.84	80	47.5	39709--40938	0.00158216
ERR405699	IntA	16045	50.67	1227	49.31	29	48.28	238--1464	0.0130259
ERR405755	IntA	39177	41.25	1275	49.02	81	49.38	36754--38028	0.0272609
ERR424908	IntA	39183	41.26	1275	49.1	81	49.38	36760--38034	0.0272567
ERR653295	IntA	39280	41.33	1275	49.02	81	49.38	36857--38131	0.0271894
ERR653304	IntA	39280	41.33	1275	49.02	81	49.38	36857--38131	0.0271894
ERR653324	IntA	44638	38.04	1197	39.18	70	32.86	231--1427	0.00360679
ERR653328	IntS	40039	47.83	1158	47.41	18	55.56	38721--39878	0.00357152
ERR653330	IntA	39280	41.33	1275	49.02	81	49.38	36857--38131	0.0271894
ERR653334	IntA	39280	41.33	1275	49.02	81	49.38	36857--38131	0.0271894
ERR653985	IntA	39280	41.33	1275	49.02	81	49.38	36857--38131	0.0271894
ERR653999	IntA	39280	41.33	1275	49.02	81	49.38	36857--38131	0.0271894
ERR984812	IntA	39267	41.33	1275	49.02	81	49.38	36844--38118	0.0271984
ERR984907	IntS	23410	49.61	1128	50.8	26	50	31--1158	0.000213584
ERR998484	IntA	39267	41.33	1275	49.02	81	49.38	36844--38118	0.0271984
SRR10000863	IntS	42037	51.19	1221	46.44	42	57.14	184--1404	0.00337798
SRR10001037	IntA	45138	49.7	1230	50.08	20	30	223--1452	0.00449732
SRR10002520	IntS	42164	47.22	1170	48.55	18	55.56	179--1348	0.00381842
SRR10003386	IntA	39280	41.33	1275	49.02	81	49.38	36857--38131	0.0271894
SRR10003392	IntS	48752	48.47	1170	48.46	18	55.56	47420--48589	0.00297424
SRR10003407	IntA	42594	50.22	1182	46.7	58	39.66	231--1412	0.00406161
SRR10003425	IntS	37030	53.38	1173	52.17	22	40.91	173--1345	0.00407777
SRR10003475	IntS	48886	49.08	1212	44.72	71	33.8	247--1458	0.00360021
SRR10003549	IntS	49333	48.85	1212	45.05	26	34.62	47905--49116	0.00387165
SRR10005837	IntS	48187	48.28	1212	44.97	57	29.82	46798--48009	0.00251105
SRR10005839	IntA	39267	41.33	1275	49.02	81	49.38	36844--38118	0.0271984
SRR10005840	IntA	39279	41.32	1275	49.02	81	49.38	36856--38130	0.0271901
SRR10006299	IntS	48172	48.28	1212	44.97	57	29.82	46783--47994	0.00251183
SRR10006612	IntS	48127	48.26	1212	44.97	57	29.82	233--1444	0.00365699
SRR10006871	IntA	39280	41.33	1275	49.02	81	49.38	36857--38131	0.0271894
SRR10006939	IntA	39279	41.32	1275	49.02	81	49.38	36856--38130	0.0271901
SRR10007520	IntA	39267	41.33	1275	49.02	81	49.38	36844--38118	0.0271984
SRR10007605	IntS	40709	47.29	1170	49.15	18	55.56	39377--40546	0.00356187
SRR10008472	IntS	47971	48.69	1170	48.63	18	55.56	179--1348	0.00335619
SRR10008972	IntS	40344	51.42	1221	46.44	42	57.14	184--1404	0.00351973
SRR10009532	IntS	48187	48.28	1212	44.97	57	29.82	46798--48009	0.00251105
SRR10009829	IntA	39279	41.33	1275	49.02	81	49.38	36856--38130	0.0271901
SRR10009872	IntS	41618	48.65	1212	44.97	57	29.82	233--1444	0.00422894
SRR10009884	IntS	41041	48.8	1212	44.97	57	29.82	233--1444	0.0042884
SRR10009900	IntA	27215	40.29	1275	49.41	81	49.38	934--2208	0.031343
SRR10010193	IntS	47905	48.73	1212	44.97	57	29.82	233--1444	0.00367394
SRR10010419	IntA	39280	41.33	1275	49.02	81	49.38	36857--38131	0.0271894
SRR10010423	IntA	39280	41.33	1275	49.02	81	49.38	36857--38131	0.0271894
SRR10010953	IntA	39267	41.33	1275	49.02	81	49.38	36844--38118	0.0271984
SRR10010963	IntS	47146	48.86	1170	48.55	18	55.56	45814--46983	0.00307555
SRR10011431	IntA	39280	41.33	1275	49.02	81	49.38	36857--38131	0.0271894
SRR10012291	IntS	47978	48.92	1212	44.88	41	24.39	217--1428	0.00366835
SRR10012352	IntS	45621	50.18	1224	46.24	49	61.22	191--1414	0.0031126
SRR10012354	IntS	49177	48.54	1212	44.72	71	33.8	247--1458	0.00357891
SRR10012371	IntA	36846	52.95	1170	49.23	26	30.77	35481--36650	0.0046138
SRR10013115	IntS	49334	48.84	1212	45.05	41	24.39	217--1428	0.00356752
SRR10013399	IntS	40363	47.06	1170	48.46	18	55.56	179--1348	0.0039888
SRR10013602	IntA	43282	49.73	1182	46.62	23	39.13	175--1356	0.00351185
SRR10013640	IntA	39267	41.33	1275	48.94	81	49.38	36844--38118	0.0271984
SRR10013998	IntA	41326	50.86	1182	46.02	39	41.03	232--1413	0.00467018
SRR10015234	IntA	39279	41.32	1275	49.02	81	49.38	36856--38130	0.0271901
SRR10015244	IntS	47678	48.62	1212	45.05	35	28.57	241--1452	0.00432065
SRR10015789	IntS	47978	48.92	1212	44.88	41	24.39	46589--47800	0.00285548
SRR10015799	IntS	48073	48.92	1212	44.97	57	29.82	46684--47895	0.00251701
SRR10015893	IntA	45137	49.7	1230	50.08	20	30	43703--44932	0.00409863
SRR10015926	IntA	45137	49.71	1230	50.08	20	30	43703--44932	0.00409863
SRR10016045	IntS	49641	48.36	1170	48.63	18	55.56	179--1348	0.00324329
SRR10016069	IntA	39280	41.33	1275	49.02	81	49.38	36857--38131	0.0271894
SRR10017199	IntA	39280	41.33	1275	49.02	81	49.38	36857--38131	0.0271894
SRR10017403	IntA	25063	40.75	1275	49.41	81	49.38	934--2208	0.0340342
SRR10018145	IntA	39280	41.33	1275	49.02	81	49.38	36857--38131	0.0271894
SRR10018146	IntA	39268	41.33	1275	49.02	81	49.38	36845--38119	0.0271977
SRR10018165	IntA	39280	41.33	1275	49.02	81	49.38	36857--38131	0.0271894
SRR10018190	IntS	45621	50.19	1224	46.24	49	61.22	191--1414	0.0031126
SRR10018204	IntA	38310	41.17	1275	49.02	54	51.85	231--1505	0.0046202
SRR10018225	IntA	39268	41.33	1275	49.02	81	49.38	36845--38119	0.0271977
SRR10018226	IntS	44528	48.29	1212	45.05	41	24.39	43139--44350	0.00307672
SRR10018233	IntA	45145	49.7	1230	50.08	20	30	43711--44940	0.00409791
SRR10018233-1	IntS	47698	48.35	1212	44.97	57	29.82	233--1444	0.00368988
SRR10018248	IntA	39267	41.32	1275	49.02	81	49.38	36844--38118	0.0271984
SRR10018271	IntA	39280	41.33	1275	49.02	81	49.38	36857--38131	0.0271894
SRR10018279	IntA	39280	41.32	1275	49.02	81	49.38	36857--38131	0.0271894
SRR10018286	IntA	16045	50.68	1227	49.31	29	48.28	14608--15834	0.0113431
SRR10018363	IntS	39564	47.81	1170	48.55	18	55.56	179--1348	0.00406936
SRR10018574	IntS	11509	44.48	1215	44.69	23	47.83	10184--11398	0.00764619
SRR10018687	IntS	49385	48.27	1170	48.63	18	55.56	48053--49222	0.00293611
SRR10018722	IntS	51311	48.26	1212	44.97	41	24.39	217--1428	0.00343006
SRR10019046	IntS	40551	47.57	1170	48.72	18	55.56	179--1348	0.00397031
SRR10019050	IntA	39280	41.33	1275	49.1	81	49.38	36857--38131	0.0271894
SRR10019085	IntA	39414	51.46	900	54.89	26	42.31	38386--39285	0.00261328
SRR10019132	IntA	39280	41.33	1275	49.02	81	49.38	36857--38131	0.0271894
SRR10019367	IntA	39280	41.33	1275	49.02	81	49.38	36857--38131	0.0271894
SRR10020169	IntA	39280	41.33	1275	49.02	81	49.38	36857--38131	0.0271894
SRR10023920	IntS	41052	47.53	1170	49.15	18	55.56	39720--40889	0.00353211
SRR10023936	IntS	47668	48.34	1212	44.97	57	29.82	46279--47490	0.00253839
SRR10023936-1	IntA	45145	49.7	1230	50.08	20	30	223--1452	0.00449662
SRR10024035	IntS	46208	48.5	1170	48.63	18	55.56	44876--46045	0.00313798
SRR10024143	IntS	37030	53.38	1173	52.17	25	36	35708--36880	0.00337564
SRR10024590	IntS	48946	49.11	1212	44.72	71	33.8	247--1458	0.0035958
SRR10024917	IntS	40551	47.57	1170	48.72	18	55.56	39219--40388	0.00357574
SRR1002839	IntA	44331	49.66	1182	45.77	51	39.22	42995--44176	0.00234599
SRR1002842	IntS	40508	46.94	1170	48.46	19	57.89	39176--40345	0.00355485
SRR10028472	IntA	45137	49.71	1230	50.08	20	30	43703--44932	0.00409863
SRR10028582	IntA	27215	40.3	1275	49.41	81	49.38	934--2208	0.031343
SRR10030048	IntS	40344	51.41	1221	46.44	42	57.14	184--1404	0.00351973
SRR10030334	IntS	47678	48.62	1212	45.05	35	28.57	241--1452	0.00432065
SRR10031108	IntS	48217	48.29	1212	44.97	57	29.82	46828--48039	0.00250949
SRR10031125	IntS	49923	48.06	1170	48.46	18	55.56	48591--49760	0.00290447
SRR10031153	IntS	46328	48.37	1170	48.97	18	55.56	179--1348	0.00347522
SRR10031162	IntS	47971	48.69	1170	48.63	18	55.56	179--1348	0.00335619
SRR10031361	IntS	47978	48.93	1212	44.88	41	24.39	217--1428	0.00366835
SRR10031366	IntS	47978	48.92	1212	44.88	41	24.39	217--1428	0.00366835
SRR10031610	IntA	39299	41.31	1275	49.02	81	49.38	36876--38150	0.0271763
SRR10031638	IntA	39270	41.33	1275	49.02	81	49.38	36847--38121	0.0271963
SRR10032616	IntA	45137	49.71	1230	50.08	20	30	43703--44932	0.00409863
SRR10032656	IntS	40245	47.8	1170	48.46	18	55.56	180--1349	0.00402534
SRR10035024	IntS	40649	47.26	1170	49.15	18	55.56	179--1348	0.00396074
SRR10035036	IntA	45137	49.71	1230	50.08	20	30	223--1452	0.00449742
SRR10035297	IntS	40605	47.61	1170	48.55	18	55.56	39273--40442	0.00357099
SRR10035316-1	IntS	40490	47.45	1170	48.55	18	55.56	39158--40327	0.00358113
SRR10035316	IntS	42345	52.27	1173	52.34	22	40.91	172--1344	0.00354233
SRR10035358	IntS	40551	47.57	1170	48.72	18	55.56	179--1348	0.00397031
SRR10035885	IntA	45137	49.71	1230	50.08	20	30	43703--44932	0.00409863
SRR10035894	IntA	39267	41.33	1275	49.02	81	49.38	36844--38118	0.0271984
SRR10036009	IntS	47237	48.49	1170	48.55	18	55.56	179--1348	0.00340835
SRR10036094	IntS	47678	48.62	1212	45.05	35	28.57	46259--47470	0.00362851
SRR10036104	IntS	40834	47.08	1170	48.55	18	55.56	39502--40671	0.00355096
SRR10036379	IntS	48187	48.29	1212	44.97	57	29.82	233--1444	0.00365244
SRR10036416	IntA	37051	51.19	1170	50	21	19.05	219--1388	0.00534398
SRR10036699	IntA	45137	49.7	1230	50.08	20	30	43703--44932	0.00409863
SRR10036909	IntS	41009	47.36	1170	48.46	18	55.56	179--1348	0.00392597
SRR10036914	IntS	49334	48.84	1212	45.05	41	24.39	217--1428	0.00356752
SRR10037108	IntS	45792	50.64	1221	46.36	42	57.14	184--1404	0.00310098
SRR10037342	IntA	39253	41.33	1275	49.02	81	49.38	36830--38104	0.0272081
SRR10037354	IntS	46328	48.37	1170	48.97	18	55.56	44996--46165	0.00312986
SRR10038025	IntA	39267	41.33	1275	49.02	81	49.38	36844--38118	0.0271984
SRR10038625	IntA	27215	40.3	1275	49.41	81	49.38	25086--26360	0.0284402
SRR10038927	IntA	45138	49.7	1230	50.08	20	30	223--1452	0.00449732
SRR10038945	IntA	45137	49.71	1230	50.08	20	30	223--1452	0.00449742
SRR10038966	IntS	48187	48.29	1212	44.97	57	29.82	233--1444	0.00365244
SRR10042384	IntS	48187	48.29	1212	44.97	57	29.82	46798--48009	0.00251105
SRR10042386	IntS	40551	47.57	1170	48.72	18	55.56	179--1348	0.00397031
SRR10042393	IntS	48187	48.28	1212	44.88	57	29.82	46798--48009	0.00251105
SRR10042394	IntA	40285	50.16	1182	46.62	28	35.71	231--1412	0.0050391
SRR10042610	IntS	39058	47.68	1170	48.38	18	55.56	179--1348	0.00412208
SRR10043663	IntS	39471	47.22	1170	48.46	19	57.89	38139--39308	0.00364825
SRR10045185	IntS	11236	43.82	1185	45.99	22	40.91	9890--11074	0.0124599
SRR10045198	IntS	48946	49.11	1212	44.72	71	33.8	247--1458	0.0035958
SRR10049703	IntS	38802	47.6	1170	48.55	18	55.56	37470--38639	0.00373692
SRR10049937	IntS	41822	47.26	1212	44.97	85	30.59	40433--41644	0.00222371
SRR10049978	IntA	45138	49.71	1230	50.16	20	30	43704--44933	0.00409854
SRR10050028	IntA	39268	41.33	1275	49.02	81	49.38	36845--38119	0.0271977
SRR10050055	IntA	39280	41.33	1275	49.02	81	49.38	36857--38131	0.0271894
SRR10050068	IntS	38677	47.36	1170	48.55	18	55.56	37345--38514	0.003749
SRR10050093	IntA	39268	41.33	1275	49.02	81	49.38	36845--38119	0.0271977
SRR10050108	IntA	39280	41.33	1275	49.02	81	49.38	36857--38131	0.0271894
SRR10050109	IntA	39267	41.33	1275	49.02	81	49.38	36844--38118	0.0271984
SRR10050113	IntA	39280	41.33	1275	49.02	81	49.38	36857--38131	0.0271894
SRR10050141	IntA	39280	41.32	1275	49.02	81	49.38	36857--38131	0.0271894
SRR10050144	IntA	39280	41.33	1275	49.02	81	49.38	36857--38131	0.0271894
SRR10050149	IntS	40749	47.74	1170	48.55	18	55.56	39417--40586	0.00355837
SRR10050152	IntS	45792	50.64	1221	46.36	42	57.14	44428--45648	0.00222746
SRR10051115	IntA	39253	41.33	1275	49.02	81	49.38	36830--38104	0.0272081
SRR10053725	IntS	40303	47.37	1170	48.55	18	55.56	38971--40140	0.00359775
SRR10053741	IntA	39280	41.33	1275	49.02	81	49.38	36857--38131	0.0271894
SRR10054495	IntS	40168	47.21	1056	48.58	18	55.56	293--1348	0.00684625
SRR10054497	IntA	43766	49.82	1182	46.62	28	35.71	231--1412	0.0046383
SRR10056810	IntA	39267	41.33	1275	49.02	81	49.38	36844--38118	0.0271984
SRR10059357	IntA	39279	41.33	1275	49.02	81	49.38	36856--38130	0.0271901
SRR10059362	IntS	40824	47.17	1170	48.55	18	55.56	179--1348	0.00394376
SRR10059401	IntS	51435	48.4	1170	48.63	18	55.56	179--1348	0.00313016
SRR10059539	IntS	47971	48.69	1170	48.63	18	55.56	179--1348	0.00335619
SRR10059544	IntS	40731	51.42	1221	46.44	42	57.14	39367--40587	0.00250424
SRR10059554	IntA	39267	41.33	1275	49.02	81	49.38	36844--38118	0.0271984
SRR10059846	IntA	40285	50.16	1182	46.7	28	35.71	231--1412	0.0050391
SRR10060647	IntS	50355	51.92	1170	49.15	18	55.56	49022--50191	0.00289941
SRR10060844	IntA	39279	41.32	1275	49.02	81	49.38	36856--38130	0.0271901
SRR10061037	IntS	39746	47.41	1170	48.72	18	55.56	38414--39583	0.00364817
SRR10061077	IntA	17740	49.65	1260	50.16	19	26.32	187--1446	0.00947012
SRR10061431	IntS	48456	48.61	1170	48.38	18	55.56	179--1348	0.0033226
SRR10062988	IntS	48071	48.93	1170	48.89	18	55.56	179--1348	0.00334921
SRR10063028	IntA	39280	41.33	1275	49.02	81	49.38	36857--38131	0.0271894
SRR10063032	IntS	40943	47.83	1170	48.46	19	57.89	39611--40780	0.00351709
SRR10063105	IntA	45138	49.71	1230	50.16	20	30	43704--44933	0.00409854
SRR10063211	IntS	41467	46.95	1170	48.8	18	55.56	40135--41304	0.00349676
SRR10066044	IntA	45138	49.7	1230	50.08	20	30	223--1452	0.00449732
SRR10066287	IntS	46339	48.57	1170	48.63	18	55.56	45007--46176	0.00312911
SRR10066295	IntS	41044	48.75	1170	48.46	18	55.56	179--1348	0.00392262
SRR10067265	IntS	40551	47.57	1170	48.72	18	55.56	179--1348	0.00397031
SRR10067481	IntA	37544	52.88	1170	48.97	26	30.77	219--1388	0.00514064
SRR10067793	IntS	38689	50.16	1254	53.67	30	33.33	37317--38570	0.00230039
SRR10067799	IntS	50312	48.66	1170	48.55	18	55.56	48980--50149	0.00288202
SRR10067804	IntS	42668	48.43	1170	48.29	18	55.56	179--1348	0.00377332
SRR10067964	IntS	48187	48.28	1212	44.97	57	29.82	46798--48009	0.00251105
SRR10068970	IntA	39279	41.32	1275	49.02	81	49.38	36856--38130	0.0271901
SRR10068980	IntS	41104	47.1	1158	48.62	20	50	39788--40945	0.00338167
SRR10069013	IntS	40753	48.08	1170	48.46	18	55.56	180--1349	0.00397517
SRR10069023	IntA	43441	50.57	1182	46.02	79	41.77	42105--43286	0.0017495
SRR10069024	IntS	48062	48.59	1170	48.8	18	55.56	179--1348	0.00334984
SRR10075130	IntS	48172	48.27	1212	44.97	57	29.82	46783--47994	0.00251183
SRR10075324	IntS	48946	49.11	1212	44.72	71	33.8	247--1458	0.0035958
SRR10078177	IntS	48752	48.47	1170	48.46	18	55.56	179--1348	0.00330243
SRR10078263	IntA	50708	50.45	1230	50.24	130	50	29616--30845	0.38915
SRR10078284	IntA	39267	41.33	1275	49.02	81	49.38	36844--38118	0.0271984
SRR10078295	IntA	39279	41.33	1275	49.02	81	49.38	36856--38130	0.0271901
SRR10079561	IntS	48134	48.87	1212	44.88	57	29.82	233--1444	0.00365646
SRR10079670	IntA	36369	52.99	1170	49.23	26	30.77	219--1388	0.00530672
SRR10081774	IntA	39268	41.33	1275	49.02	81	49.38	36845--38119	0.0271977
SRR10081776	IntA	39277	41.32	1275	49.02	81	49.38	36854--38128	0.0271915
SRR10081784	IntA	39280	41.33	1275	49.02	81	49.38	36857--38131	0.0271894
SRR10081859	IntA	39280	41.33	1275	49.02	81	49.38	36857--38131	0.0271894
SRR10083012	IntA	39293	41.32	1275	49.02	81	49.38	36870--38144	0.0271804
SRR10084379	IntS	41009	47.36	1170	48.46	18	55.56	179--1348	0.00392597
SRR10085208	IntS	40508	46.94	1170	48.46	19	57.89	180--1349	0.00397452
SRR10085252	IntS	40508	46.94	1170	48.46	19	57.89	39176--40345	0.00355485
SRR10085560	IntS	40508	46.94	1170	48.46	19	57.89	180--1349	0.00397452
SRR10087046	IntA	39267	41.33	1275	49.02	81	49.38	36844--38118	0.0271984
SRR10087137	IntS	38543	49.96	1254	52.55	18	33.33	37097--38350	0.00454038
SRR10087884	IntA	39267	41.33	1275	49.02	81	49.38	36844--38118	0.0271984
SRR10087891	IntS	40753	48.08	1170	48.46	18	55.56	180--1349	0.00397517
SRR10087897	IntA	39267	41.33	1275	49.02	81	49.38	36844--38118	0.0271984
SRR10087898	IntA	27690	48.55	1230	49.92	17	29.41	26253--27482	0.0068978
SRR10088410	IntS	40551	47.57	1170	48.72	18	55.56	39219--40388	0.00357574
SRR10088436	IntS	48946	49.11	1212	44.72	71	33.8	47557--48768	0.00218608
SRR10088694	IntS	41467	46.95	1170	48.8	18	55.56	179--1348	0.0038826
SRR10092272	IntA	37467	48.22	1209	45.66	23	34.78	36109--37317	0.00338965
SRR10092274	IntA	45138	49.7	1230	50.08	20	30	43704--44933	0.00409854
SRR10092507	IntA	44459	49.99	1170	48.03	26	30.77	218--1387	0.00431859
SRR10093180	IntA	40588	48.1	1170	43.68	19	36.84	39222--40391	0.00438553
SRR10093392	IntA	37528	53	1170	49.23	26	30.77	219--1388	0.00514283
SRR10094679	IntS	50470	48.59	1212	44.8	41	24.39	217--1428	0.00348722
SRR10095325	IntA	39279	41.32	1275	49.02	81	49.38	36856--38130	0.0271901
SRR10095808	IntS	48232	48.3	1212	44.97	57	29.82	233--1444	0.00364903
SRR10095815	IntS	41603	48.57	1212	44.97	35	28.57	40184--41395	0.00415835
SRR10095825	IntS	48438	48.79	1170	48.55	18	55.56	179--1348	0.00332384
SRR10095831	IntS	48201	48.29	1212	44.97	57	29.82	233--1444	0.00365138
SRR10095878	IntA	39267	41.33	1275	49.02	81	49.38	36844--38118	0.0271984
SRR10095890	IntS	40966	47.77	1170	48.46	18	55.56	39634--40803	0.00353952
SRR10095974	IntS	40353	47.29	1170	48.55	18	55.56	39021--40190	0.00359329
SRR10096003	IntS	48752	48.47	1170	48.46	18	55.56	179--1348	0.00330243
SRR10096010	IntA	39280	41.33	1275	49.02	81	49.38	36857--38131	0.0271894
SRR10096391	IntS	38121	49.84	1254	52.39	18	33.33	209--1462	0.00501036
SRR10096391-1	IntS	41681	47.56	1170	48.8	18	61.11	40349--41518	0.0034788
SRR10096419	IntA	39267	41.32	1275	49.02	81	49.38	36844--38118	0.0271984
SRR10096420	IntA	39280	41.32	1275	49.02	81	49.38	36857--38131	0.0271894
SRR10096426	IntA	39280	41.33	1275	49.02	81	49.38	36857--38131	0.0271894
SRR10096453	IntA	39280	41.33	1275	49.02	81	49.38	36857--38131	0.0271894
SRR10096460	IntA	39280	41.33	1275	49.02	81	49.38	36857--38131	0.0271894
SRR10096507	IntA	39280	41.33	1275	49.02	81	49.38	36857--38131	0.0271894
SRR10096517	IntA	39267	41.32	1275	49.02	81	49.38	36844--38118	0.0271984
SRR10096543	IntA	39280	41.33	1275	49.02	81	49.38	36857--38131	0.0271894
SRR10096558	IntA	39279	41.32	1275	49.02	81	49.38	36856--38130	0.0271901
SRR10096565	IntA	43742	50.74	1230	51.3	17	29.41	42305--43534	0.00436651
SRR10096814	IntA	39267	41.33	1275	49.02	81	49.38	36844--38118	0.0271984
SRR10096815	IntS	40939	47.54	1170	48.72	18	55.56	179--1348	0.00393268
SRR10097226	IntS	49958	48.67	1212	44.72	71	33.8	247--1458	0.00352296
SRR10099398	IntS	39681	47.26	1170	48.89	18	55.56	38349--39518	0.00365414
SRR10100152	IntS	47377	48.85	1170	48.55	18	55.56	179--1348	0.00339827
SRR10100582	IntS	40864	47.72	1170	49.4	18	55.56	179--1348	0.0039399
SRR10102819	IntS	47066	48.82	1170	48.46	18	55.56	179--1348	0.00342073
SRR10106546	IntS	40015	47.85	1170	48.72	18	55.56	38683--39852	0.00362364
SRR10107513	IntS	40513	47.15	1170	48.46	18	55.56	179--1348	0.00397403
SRR10108409	IntA	37393	48.35	1209	45.66	23	34.78	171--1379	0.00395796
SRR10108414	IntA	37393	48.35	1209	45.66	23	34.78	171--1379	0.00395796
SRR10108438	IntA	39280	41.33	1275	49.02	81	49.38	36857--38131	0.0271894
SRR10108457	IntA	39280	41.33	1275	49.02	81	49.38	36857--38131	0.0271894
SRR10108463	IntA	45138	49.7	1230	50.08	20	30	223--1452	0.00449732
SRR10108469	IntA	45137	49.71	1230	50.08	20	30	223--1452	0.00449742
SRR10109391	IntS	41467	46.95	1170	48.8	18	55.56	40135--41304	0.00349676
SRR10113039	IntA	39267	41.33	1275	49.02	81	49.38	36844--38118	0.0271984
SRR10113089	IntS	48773	48.48	1170	48.46	18	55.56	179--1348	0.00330101
SRR10113193	IntS	48157	48.27	1212	44.97	57	29.82	46768--47979	0.00251262
SRR10113223	IntS	49334	48.84	1212	45.05	41	24.39	217--1428	0.00356752
SRR10114237	IntS	48172	48.28	1212	44.97	57	29.82	46783--47994	0.00251183
SRR10114238	IntS	48172	48.28	1212	44.97	57	29.82	233--1444	0.00365358
SRR10115957	IntS	37003	53.37	1173	52.17	130	39.23	173--1345	0.00116207
SRR10115982	IntA	42594	50.23	1182	46.7	58	39.66	41238--42419	0.00274687
SRR10116011	IntS	46005	48.53	1170	48.46	18	55.56	179--1348	0.00349962
SRR10117607	IntS	48062	48.59	1170	48.8	18	55.56	179--1348	0.00334984
SRR10117879	IntS	37030	53.38	1173	52.17	22	40.91	35705--36877	0.00353767
SRR10119407	IntA	37165	48.09	1209	45.66	23	34.78	171--1379	0.00398224
SRR10119686	IntS	50360	47.79	1212	44.88	41	24.39	48971--50182	0.00272041
SRR10120228	IntS	40551	47.56	1170	48.72	18	55.56	179--1348	0.00397031
SRR10120299	IntA	39267	41.33	1275	49.02	81	49.38	36844--38118	0.0271984
SRR10120317	IntA	39280	41.33	1275	49.02	81	49.38	36857--38131	0.0271894
SRR10123368	IntS	39384	47.73	1170	48.55	18	55.56	38052--39221	0.0036817
SRR10126382	IntS	41106	48.81	1212	44.97	35	28.57	39687--40898	0.00420863
SRR10126621	IntS	11236	43.82	1185	45.99	22	40.91	182--1366	0.0142399
SRR10126656	IntS	51780	49.22	1170	48.55	18	55.56	50448--51617	0.00280031
SRR10126656-1	IntS	40994	51.69	1221	46.44	42	57.14	39630--40850	0.00248817
SRR10126736	IntS	39564	47.81	1170	48.55	18	55.56	38232--39401	0.00366495
SRR10129363	IntS	48217	48.3	1212	44.97	57	29.82	233--1444	0.00365016
SRR10129540	IntS	42058	51.49	1221	46.44	42	57.14	40694--41914	0.00242522
SRR10129589	IntS	48946	49.11	1212	44.72	71	33.8	247--1458	0.0035958
SRR10129668	IntA	45138	49.71	1230	50.16	20	30	43704--44933	0.00409854
SRR10129676	IntS	39711	47.53	1170	48.55	18	55.56	38379--39548	0.00365138
SRR10130076	IntS	39463	47.58	1170	48.55	18	55.56	179--1348	0.00407977
SRR10130087	IntS	47562	48.71	1212	44.97	85	34.12	46173--47384	0.00195534
SRR10130088	IntS	48152	48.27	1170	48.46	18	55.56	179--1348	0.00334358
SRR10130092	IntA	37063	48.5	1209	45.82	23	34.78	171--1379	0.0039932
SRR10130133	IntS	48888	48.76	1170	48.55	18	55.56	47556--48725	0.00296596
SRR10130143	IntS	48422	48.78	1170	48.46	18	55.56	179--1348	0.00332494
SRR10130800	IntS	48232	48.31	1212	44.97	57	29.82	233--1444	0.00364903
SRR10130857	IntA	45138	49.71	1230	50.08	20	30	223--1452	0.00449732
SRR10130868	IntS	48187	48.28	1212	44.97	57	29.82	46798--48009	0.00251105
SRR10131310	IntA	44331	49.65	1182	45.77	30	40	232--1413	0.00455663
SRR10131311	IntA	39280	41.33	1275	49.02	81	49.38	36857--38131	0.0271894
SRR10132356	IntS	40551	47.57	1170	48.72	18	55.56	179--1348	0.00397031
SRR10132379	IntS	48773	48.48	1170	48.46	18	55.56	179--1348	0.00330101
SRR10133052	IntA	45137	49.71	1230	50.08	20	30	43703--44932	0.00409863
SRR10133144	IntS	47678	48.62	1212	45.05	35	28.57	46259--47470	0.00362851
SRR10133374	IntA	39268	41.33	1275	49.02	81	49.38	36845--38119	0.0271977
SRR10135944	IntS	48825	49.05	1212	44.72	71	33.8	247--1458	0.00360471
SRR10135945	IntS	38305	47.59	1170	48.46	19	57.89	36973--38142	0.0037593
SRR10137396	IntA	39267	41.33	1275	49.02	81	49.38	36844--38118	0.0271984
SRR10139538	IntA	39280	41.33	1275	49.02	81	49.38	36857--38131	0.0271894
SRR10139575	IntA	39280	41.33	1275	49.02	81	49.38	36857--38131	0.0271894
SRR10140499	IntA	38849	37.89	1197	39.77	80	28.75	131--1327	0.00131277
SRR10140575	IntA	43703	50.35	1182	46.11	39	41.03	42327--43508	0.00356955
SRR10143264	IntA	45138	49.71	1230	50.16	20	30	43704--44933	0.00409854
SRR10143266	IntS	46292	48.55	1170	48.63	18	55.56	179--1348	0.00347792
SRR10143276	IntS	48232	48.3	1212	44.97	57	29.82	233--1444	0.00364903
SRR10143280	IntA	41411	47.69	1170	46.84	22	36.36	40048--41217	0.00415349
SRR10143282	IntS	47964	48.84	1212	44.88	57	29.82	233--1444	0.00366942
SRR10143389	IntS	48118	48.27	1212	44.97	33	33.33	46598--47809	0.0057359
SRR10147870	IntA	36846	52.95	1170	49.23	26	30.77	35481--36650	0.0046138
SRR10148666	IntS	40453	47.11	1170	48.46	18	55.56	39121--40290	0.00358441
SRR10148681	IntS	39681	47.26	1170	48.89	18	55.56	179--1348	0.00405736
SRR10149717	IntA	43675	50.5	1182	45.77	39	41.03	232--1413	0.004419
SRR10152099	IntA	39267	41.33	1275	49.02	81	49.38	36844--38118	0.0271984
SRR10152459	IntA	39280	41.33	1275	49.02	81	49.38	36857--38131	0.0271894
SRR10152466	IntS	42282	52.62	1173	52.34	22	40.91	172--1344	0.00354761
SRR10152518	IntA	39280	41.33	1275	49.02	81	49.38	36857--38131	0.0271894
SRR10152519	IntS	40294	47.34	1170	48.55	18	55.56	179--1348	0.00399563
SRR10152535	IntS	48826	49.05	1212	44.72	71	33.8	247--1458	0.00360464
SRR10152542	IntS	40943	50.49	1254	53.19	19	26.32	149--1402	0.00317515
SRR10152608	IntS	37276	51.37	1173	52.34	19	42.11	17418--18590	0.466761
SRR10153264	IntS	41018	50.59	1254	53.35	130	33.85	208--1461	0.0019016
SRR10153651	IntS	48989	48.09	1170	48.63	18	55.56	47657--48826	0.00295985
SRR10153941	IntS	48700	48.14	1170	48.63	18	55.56	179--1348	0.00330596
SRR10154420	IntS	38406	48.04	1170	48.46	19	57.89	37074--38243	0.00374941
SRR10155172	IntS	41177	47.92	1170	48.46	18	55.56	180--1349	0.00393424
SRR10155180	IntS	41177	47.92	1170	48.46	18	55.56	180--1349	0.00393424
SRR10155185	IntS	41177	47.92	1170	48.46	18	55.56	180--1349	0.00393424
SRR10156201	IntS	45798	50.64	1221	46.36	42	57.14	44434--45654	0.00222717
SRR10156704	IntS	48188	48.71	1170	48.46	18	55.56	46856--48025	0.00300905
SRR10156817	IntS	49334	48.84	1212	45.05	41	24.39	47945--49156	0.00277699
SRR10158224	IntS	50360	47.79	1212	44.88	41	24.39	48971--50182	0.00272041
SRR10158248	IntS	50360	47.79	1212	44.88	41	24.39	217--1428	0.00349484
SRR10159673	IntA	39267	41.33	1275	49.02	81	49.38	36844--38118	0.0271984
SRR10160724	IntS	40017	50.79	1254	54.07	21	33.33	38636--39889	0.00267386
SRR10162475	IntS	48483	48.56	1170	48.63	18	55.56	179--1348	0.00332075
SRR10162480	IntA	39280	41.33	1275	49.02	81	49.38	36857--38131	0.0271894
SRR10162631	IntA	43523	50.55	1182	46.19	79	41.77	42187--43368	0.0017462
SRR10162632	IntS	48542	48.42	1170	48.46	18	55.56	179--1348	0.00331672
SRR10162637	IntS	48134	48.87	1212	44.88	57	29.82	46745--47956	0.00251382
SRR10163283	IntS	42046	52.85	1173	52.26	22	40.91	172--1344	0.00356752
SRR10163884	IntS	39564	47.81	1170	48.55	18	55.56	179--1348	0.00406936
SRR10164554	IntS	40245	47.8	1170	48.46	18	55.56	38912--40081	0.00362778
SRR10165134	IntA	39425	51.51	1254	55.9	20	25	38059--39312	0.00235891
SRR10165152	IntA	39446	51.45	900	54.89	26	42.31	153--1052	0.00321959
SRR10166147	IntS	41177	47.92	1170	48.46	18	55.56	180--1349	0.00393424
SRR10166443	IntS	41168	47.65	1170	48.46	19	57.89	39836--41005	0.00349786
SRR10168870	IntA	36846	52.95	1170	49.23	26	30.77	35481--36650	0.0046138
SRR10169040	IntS	46143	48.67	1170	48.55	18	55.56	44811--45980	0.00314241
SRR10172232	IntA	27215	40.3	1275	49.41	81	49.38	25086--26360	0.0284402
SRR10172235	IntS	39684	47.53	1170	48.55	18	55.56	179--1348	0.00405705
SRR10172989	IntS	41009	47.36	1170	48.46	18	55.56	179--1348	0.00392597
SRR10173048	IntA	45137	49.71	1230	50.08	20	30	43703--44932	0.00409863
SRR10173123	IntS	48232	48.31	1212	44.97	57	29.82	233--1444	0.00364903
SRR10173130	IntS	48232	48.31	1212	44.97	57	29.82	233--1444	0.00364903
SRR10173140	IntS	48232	48.3	1212	44.97	57	29.82	46843--48054	0.00250871
SRR10173427	IntS	38689	50.16	1254	53.67	30	33.33	147--1400	0.00302411
SRR10173712	IntS	41177	47.92	1170	48.46	18	55.56	180--1349	0.00393424
SRR10174593	IntS	48713	48.59	1170	48.55	18	55.56	47381--48550	0.00297662
SRR10175049	IntS	39832	48.05	1170	48.46	19	57.89	180--1349	0.00404198
SRR10175715	IntS	46328	48.37	1170	48.97	18	55.56	179--1348	0.00347522
SRR10176074	phiRv2	39643	48.17	1164	47.94	50	44	61--1224	0.000277476
SRR10177523	IntA	39267	41.33	1275	49.02	81	49.38	36844--38118	0.0271984
SRR10177525	IntS	48202	48.29	1212	44.97	57	29.82	46813--48024	0.00251027
SRR10179667	IntS	40824	47.17	1170	48.55	18	55.56	179--1348	0.00394376
SRR10180533	IntA	39267	41.33	1275	49.02	81	49.38	36844--38118	0.0271984
SRR10180599	IntS	47971	48.69	1170	48.63	18	55.56	179--1348	0.00335619
SRR10180610	IntS	11236	43.82	1185	45.99	22	40.91	9890--11074	0.0124599
SRR10180654	IntS	11236	43.82	1185	45.99	22	40.91	182--1366	0.0142399
SRR10180667	IntA	39267	41.33	1275	49.02	81	49.38	36844--38118	0.0271984
SRR10182634	IntS	49800	49.03	1212	44.88	41	24.39	217--1428	0.00353414
SRR10185776	IntA	27215	40.3	1275	49.41	81	49.38	934--2208	0.031343
SRR10186715	IntA	45145	49.7	1230	50.08	20	30	43711--44940	0.00409791
SRR10186947	IntS	40245	47.8	1170	48.46	18	55.56	180--1349	0.00402534
SRR10186957	IntS	49621	48.3	1170	48.63	18	55.56	48289--49458	0.00292215
SRR10187032	IntS	40972	47.73	1170	49.4	18	55.56	39640--40809	0.003539
SRR10189352	IntS	38788	47.58	1170	48.55	18	55.56	37456--38625	0.00373827
SRR10189716	IntA	39279	41.32	1275	49.02	81	49.38	36856--38130	0.0271901
SRR10190406	IntS	39541	47.8	1170	48.8	18	55.56	179--1348	0.00407172
SRR10190408	IntS	11236	43.82	1185	45.99	22	40.91	9890--11074	0.0124599
SRR10190429	IntA	39279	41.32	1275	49.02	81	49.38	36856--38130	0.0271901
SRR10190431	IntA	39279	41.33	1275	49.02	81	49.38	36856--38130	0.0271901
SRR10194310	IntA	43703	50.35	1182	46.11	39	41.03	42327--43508	0.00356955
SRR10194889	IntS	48880	48.51	1170	48.46	18	55.56	179--1348	0.00329378
SRR10198867	IntA	39280	41.33	1275	49.02	81	49.38	36857--38131	0.0271894
SRR10198873	IntA	39280	41.33	1275	49.02	81	49.38	36857--38131	0.0271894
SRR10198884	IntA	39280	41.33	1275	49.02	81	49.38	36857--38131	0.0271894
SRR10198894	IntA	25058	40.75	1275	49.41	81	49.38	22929--24203	0.0308883
SRR10198913	IntA	39280	41.33	1275	49.02	81	49.38	36857--38131	0.0271894
SRR10198973	IntS	40245	47.8	1170	48.46	18	55.56	180--1349	0.00402534
SRR10202207	IntS	38359	47.61	1170	48.46	19	57.89	180--1349	0.00419719
SRR10202208	IntA	39292	41.31	1275	49.02	81	49.38	36869--38143	0.0271811
SRR10202887	IntS	47653	48.34	1212	44.97	57	29.82	46264--47475	0.00253919
SRR10202887-1	IntA	45145	49.7	1230	50.08	20	30	223--1452	0.00449662
SRR10203120	IntS	39711	47.53	1170	48.55	18	55.56	38379--39548	0.00365138
SRR10203136	IntS	40952	47.43	1170	48.46	18	55.56	39620--40789	0.00354073
SRR10204407	IntA	36846	52.95	1170	49.23	26	30.77	35481--36650	0.0046138
SRR10204491	IntS	48180	48.28	1212	44.97	57	29.82	46791--48002	0.00251142
SRR10204502	IntS	48232	48.31	1212	44.97	57	29.82	46843--48054	0.00250871
SRR10204653	IntS	48196	48.3	1212	44.97	57	29.82	46807--48018	0.00251058
SRR10204676	IntS	49985	48.68	1212	44.72	71	33.8	48596--49807	0.00214064
SRR10205347	IntS	39711	47.56	1170	48.55	18	55.56	179--1348	0.00405429
SRR10207187	IntA	16045	50.67	1227	49.31	29	48.28	14608--15834	0.0113431
SRR10207378	IntS	12890	45.53	1224	45.75	27	29.63	42--1265	0.00116369
SRR10209613	IntS	48187	48.29	1212	44.97	57	29.82	233--1444	0.00365244
SRR10209739	IntS	39564	47.81	1170	48.55	18	55.56	38232--39401	0.00366495
SRR10210263	IntS	40453	47.11	1170	48.46	18	55.56	179--1348	0.00397993
SRR10210290	IntA	39279	41.32	1275	49.02	81	49.38	36856--38130	0.0271901
SRR10210311	IntS	40551	47.57	1170	48.72	18	55.56	179--1348	0.00397031
SRR10210520	IntS	48017	49.01	1212	44.72	71	33.8	46628--47839	0.00222838
SRR10210538	IntS	33110	51.01	1254	52.71	19	26.32	31725--32978	0.00341287
SRR10210540	IntS	47971	48.69	1170	48.63	18	55.56	46639--47808	0.00302266
SRR10210551	IntS	49334	48.84	1212	45.05	41	24.39	217--1428	0.00356752
SRR10211124	IntS	48946	49.11	1212	44.72	71	33.8	47557--48768	0.00218608
SRR10211149	IntS	48773	48.48	1170	48.46	18	55.56	179--1348	0.00330101
SRR10211166	IntS	39564	47.81	1170	48.55	18	55.56	179--1348	0.00406936
SRR10211348	IntS	48491	48.4	1170	48.46	18	55.56	179--1348	0.0033202
SRR10211602	IntA	45657	49.98	1230	50.08	130	53.08	27127--28356	0.376087
SRR10211646	IntS	37030	53.38	1173	52.17	25	36	35708--36880	0.00337564
SRR10211647	IntS	50511	48.53	1212	44.88	41	24.39	49122--50333	0.00271228
SRR10211811	IntS	41815	48.68	1212	44.72	41	24.39	40426--41637	0.00327634
SRR10212980	IntS	40245	47.8	1170	48.46	18	55.56	180--1349	0.00402534
SRR10215608	IntS	48134	48.87	1212	44.88	57	29.82	233--1444	0.00365646
SRR10215620	IntA	45138	49.7	1230	50.16	20	30	223--1452	0.00449732
SRR10215870	IntA	16045	50.68	1227	49.31	29	48.28	14608--15834	0.0113431
SRR10215871	IntA	39280	41.33	1275	49.02	81	49.38	36857--38131	0.0271894
SRR10215875	IntA	39267	41.33	1275	49.02	81	49.38	36844--38118	0.0271984
SRR10222134	IntA	39267	41.33	1275	49.02	81	49.38	36844--38118	0.0271984
SRR10222159	IntS	39373	48.46	1170	48.46	19	57.89	180--1349	0.0040891
SRR10222164	IntS	40709	47.29	1170	49.15	18	55.56	179--1348	0.0039549
SRR10222176	IntS	42679	52.49	1173	52.26	22	40.91	41355--42527	0.003046
SRR10222519	IntS	49334	48.84	1212	45.05	41	24.39	217--1428	0.00356752
SRR10222527	IntS	40245	47.8	1170	48.46	18	55.56	180--1349	0.00402534
SRR10222578	IntA	39279	41.32	1275	49.02	81	49.38	36856--38130	0.0271901
SRR10222619	IntA	39267	41.33	1275	49.02	81	49.38	36844--38118	0.0271984
SRR10224677	IntS	50643	48.55	1170	48.55	18	55.56	179--1348	0.00317912
SRR10224798	IntA	39279	41.32	1275	49.02	81	49.38	36856--38130	0.0271901
SRR10225426	IntS	40551	47.57	1170	48.72	18	55.56	39219--40388	0.00357574
SRR10228634	IntA	39279	41.33	1275	49.02	81	49.38	36856--38130	0.0271901
SRR10228799	IntS	48881	48.14	1170	48.63	18	55.56	47549--48718	0.00296639
SRR10228818	IntA	39267	41.33	1275	49.02	81	49.38	36844--38118	0.0271984
SRR10228878	IntA	39280	41.33	1275	49.02	81	49.38	36857--38131	0.0271894
SRR10228884	IntA	16045	50.68	1227	49.31	29	48.28	14608--15834	0.0113431
SRR10229733	IntS	41080	47.32	1170	48.46	18	55.56	179--1348	0.00391918
SRR10229747	IntA	39280	41.33	1275	49.02	81	49.38	36857--38131	0.0271894
SRR10229780	IntS	38221	49.71	1254	52.39	18	33.33	209--1462	0.00499725
SRR10230009	IntS	41548	47.34	1158	50.43	19	47.37	175--1332	0.00375469
SRR10230016	IntS	48636	47.74	1170	48.55	18	55.56	179--1348	0.0033103
SRR10230036	IntA	39267	41.33	1275	49.02	81	49.38	36844--38118	0.0271984
SRR10230209	IntS	41621	46.95	1170	48.72	18	55.56	40289--41458	0.00348382
SRR10231218	IntA	39280	41.33	1275	49.02	81	49.38	36857--38131	0.0271894
SRR10231957	IntA	39279	41.32	1275	49.02	81	49.38	36856--38130	0.0271901
SRR10232023	IntS	40485	46.72	1158	46.63	19	42.11	39154--40311	0.00382858
SRR10232024	IntS	48133	48.87	1212	44.88	57	29.82	233--1444	0.00365653
SRR10232037	IntA	38765	41.41	1275	49.02	81	49.38	36342--37616	0.0275506
SRR10232046	IntS	49150	48.56	1170	48.38	18	55.56	179--1348	0.00327569
SRR10232056	IntS	39903	46.87	1170	48.46	18	55.56	180--1349	0.00405985
SRR10232070	IntS	47334	48.83	1170	48.46	18	55.56	46002--47171	0.00306334
SRR10232071	IntA	39270	41.33	1275	49.02	81	49.38	36847--38121	0.0271963
SRR10232119	IntS	48683	48.42	1170	48.63	18	55.56	179--1348	0.00330711
SRR10232144	IntA	39280	41.33	1275	49.02	81	49.38	36857--38131	0.0271894
SRR10232145	IntA	39267	41.33	1275	48.94	81	49.38	1228--2502	0.0292103
SRR10232166	IntA	39280	41.33	1275	49.02	81	49.38	36857--38131	0.0271894
SRR10232185	IntA	39280	41.33	1275	49.02	81	49.38	36857--38131	0.0271894
SRR10232188	IntA	39280	41.33	1275	49.02	81	49.38	36857--38131	0.0271894
SRR10232189	IntA	39280	41.33	1275	49.02	81	49.38	36857--38131	0.0271894
SRR10232198	IntA	39280	41.33	1275	49.02	81	49.38	36857--38131	0.0271894
SRR10235703	IntA	39280	41.33	1275	49.02	81	49.38	36857--38131	0.0271894
SRR10235724	IntA	39280	41.33	1275	49.02	81	49.38	36857--38131	0.0271894
SRR10235753	IntA	39280	41.33	1275	49.02	81	49.38	36857--38131	0.0271894
SRR10235759	IntA	39280	41.33	1275	49.02	81	49.38	36857--38131	0.0271894
SRR10235762	IntA	41469	50.1	1182	46.7	28	35.71	231--1412	0.00489522
SRR10235779	IntS	51399	47.97	1212	44.97	41	24.39	50010--51221	0.00266542
SRR10235809	IntA	39280	41.33	1275	49.02	81	49.38	36857--38131	0.0271894
SRR10236681	IntA	39268	41.33	1275	49.02	81	49.38	36845--38119	0.0271977
SRR10236695	IntS	46322	49.16	1170	48.29	18	55.56	44990--46159	0.00313026
SRR10236766	IntS	47971	48.69	1170	48.63	18	55.56	179--1348	0.00335619
SRR10237561	IntS	11236	43.82	1185	45.99	22	40.91	9890--11074	0.0124599
SRR10237866	IntS	39322	50.7	1254	53.35	30	33.33	37950--39203	0.00226336
SRR1023857	IntS	39953	47.47	1158	50.43	19	47.37	38638--39795	0.00347909
SRR10238989	IntS	40230	47.8	1170	48.46	18	55.56	180--1349	0.00402685
SRR10241265	IntA	39279	41.32	1275	49.02	81	49.38	36856--38130	0.0271901
SRR10242909	IntS	40551	47.57	1170	48.72	18	55.56	179--1348	0.00397031
SRR10242910	IntS	48202	48.29	1212	44.97	57	29.82	233--1444	0.0036513
SRR10244487	IntS	49334	48.84	1212	45.05	41	24.39	217--1428	0.00356752
SRR10244783	IntS	42679	52.49	1173	52.26	22	40.91	172--1344	0.00351461
SRR10245371	IntS	39846	47.58	1170	48.55	18	55.56	179--1348	0.00404056
SRR10245379	IntS	38904	47.61	1170	48.8	18	55.56	179--1348	0.00413839
SRR10245384	IntS	50947	48.24	1170	48.55	18	55.56	179--1348	0.00316015
SRR10245679	IntA	39267	41.33	1275	49.02	81	49.38	36844--38118	0.0271984
SRR10246241	IntA	39267	41.33	1275	49.02	81	49.38	36844--38118	0.0271984
SRR10246983	IntS	11236	43.82	1185	45.99	22	40.91	9890--11074	0.0124599
SRR10247454	IntA	27690	48.56	1230	49.92	17	29.41	26253--27482	0.0068978
SRR10247456	IntS	45621	50.19	1224	46.24	49	61.22	191--1414	0.0031126
SRR10247492	IntS	51315	48.39	1170	48.63	18	55.56	49983--51152	0.00282568
SRR10247543	IntS	49407	48.7	1170	48.63	18	55.56	179--1348	0.00325865
SRR10247544	IntA	16285	50.53	1227	49.47	28	46.43	251--1477	0.0136936
SRR10247602	IntA	39583	51.7	1254	55.82	18	33.33	38211--39464	0.0025516
SRR10247625	IntA	42261	50.26	1182	46.7	58	39.66	40905--42086	0.00276851
SRR10247757	IntA	39267	41.32	1275	49.02	81	49.38	36844--38118	0.0271984
SRR10249849	IntS	48117	48.72	1170	48.55	18	55.56	179--1348	0.00334601
SRR10249865	IntA	39279	41.32	1275	49.02	81	49.38	36856--38130	0.0271901
SRR10249866	IntS	46895	48.93	1170	48.38	18	55.56	45563--46732	0.00309201
SRR10250672	IntS	41049	52.14	1173	51.92	22	40.91	172--1344	0.00365417
SRR10250685	IntS	39681	47.26	1170	48.89	18	55.56	179--1348	0.00405736
SRR10251158	IntA	50118	50.61	276	48.19	18	16.67	3145--3420	0.0623928
SRR10251208	IntS	47608	48.31	1212	44.97	57	29.82	233--1444	0.00369686
SRR10251208-1	IntA	45138	49.7	1230	50.08	20	30	43704--44933	0.00409854
SRR10251583	IntS	39916	47.49	1170	48.55	18	55.56	179--1348	0.00403347
SRR10251588	IntS	47668	48.34	1212	44.97	57	29.82	233--1444	0.0036922
SRR10251596	IntS	48881	48.14	1170	48.63	18	55.56	179--1348	0.00329371
SRR10252094	IntS	40017	50.79	1254	54.07	21	33.33	38636--39889	0.00267386
SRR10252148	IntS	48823	49.05	1212	44.72	71	33.8	47434--48645	0.00219159
SRR10253253	IntA	39279	41.32	1275	49.02	81	49.38	36856--38130	0.0271901
SRR10253256	IntA	39279	41.32	1275	49.02	81	49.38	36856--38130	0.0271901
SRR10253257	IntA	39279	41.32	1275	49.02	81	49.38	36856--38130	0.0271901
SRR10253750	IntA	39279	41.32	1275	49.02	81	49.38	36856--38130	0.0271901
SRR10253906	IntA	39270	41.33	1275	49.02	81	49.38	36847--38121	0.0271963
SRR10254190	IntA	39279	41.32	1275	49.02	81	49.38	36856--38130	0.0271901
SRR10254234	IntA	16045	50.67	1227	49.31	29	48.28	238--1464	0.0130259
SRR10254244	IntA	39280	41.33	1275	49.02	81	49.38	36857--38131	0.0271894
SRR10254248	IntA	38310	41.17	1275	49.02	54	51.85	36857--38131	0.00326286
SRR10254303	IntA	39256	41.33	1275	49.02	81	49.38	36833--38107	0.027206
SRR10254309	IntA	39257	41.33	1275	49.02	81	49.38	36834--38108	0.0272053
SRR10254322	IntA	39280	41.33	1275	49.02	81	49.38	36857--38131	0.0271894
SRR10254327	IntA	36846	52.95	1170	49.23	26	30.77	35481--36650	0.0046138
SRR10254349	IntA	39280	41.33	1275	49.02	81	49.38	36857--38131	0.0271894
SRR10254381	IntS	37084	53.4	1173	52.17	130	39.23	35867--37039	-0.00229209
SRR10254394	IntS	37084	53.4	1173	52.17	25	36	173--1345	0.00399094
SRR10254589	IntA	39267	41.33	1275	49.02	81	49.38	36844--38118	0.0271984
SRR10254617	IntA	27676	48.55	1230	49.92	17	29.41	26239--27468	0.00690129
SRR10254708	IntA	36766	48.43	1209	45.74	130	36.92	35515--36723	-0.00236632
SRR10254764	IntA	39279	41.32	1275	49.02	81	49.38	36856--38130	0.0271901
SRR10254805	IntA	39279	41.32	1275	49.02	81	49.38	36856--38130	0.0271901
SRR10257115	IntS	41794	48.69	1212	44.97	41	24.39	217--1428	0.00421113
SRR10257430	IntS	48064	48.84	1212	44.97	57	29.82	233--1444	0.00366178
SRR10257835	IntS	50628	48.47	1170	48.55	18	55.56	49296--50465	0.00286403
SRR10258152	IntS	49441	48.83	1170	48.63	18	55.56	179--1348	0.00325641
SRR10258601	IntS	42750	48.18	1212	44.88	35	28.57	241--1452	0.00481871
SRR10258897	IntA	39280	41.33	1275	49.02	81	49.38	36857--38131	0.0271894
SRR10259158	IntS	39681	47.26	1170	48.89	18	55.56	179--1348	0.00405736
SRR10267360	IntS	39224	47.34	1158	47.58	20	50	37908--39065	0.00354375
SRR10267485	IntA	42845	50.48	1182	46.02	79	41.77	41509--42690	0.00177384
SRR10267828	IntS	38359	47.61	1170	48.46	19	57.89	180--1349	0.00419719
SRR10269749	IntA	39280	41.32	1275	49.02	81	49.38	36857--38131	0.0271894
SRR10269774	IntA	43703	50.35	1182	46.11	39	41.03	42327--43508	0.00356955
SRR10269926	IntA	43703	50.35	1182	46.11	39	41.03	232--1413	0.00441617
SRR10269927	IntA	43703	50.35	1182	46.11	39	41.03	232--1413	0.00441617
SRR10269939	IntA	45138	49.71	1230	50.16	20	30	43704--44933	0.00409854
SRR10270050	IntA	37393	48.35	1209	45.66	23	34.78	171--1379	0.00395796
SRR10270078	IntA	39267	41.33	1275	49.02	81	49.38	36844--38118	0.0271984
SRR10270549	IntS	42397	48.35	1170	48.46	18	55.56	179--1348	0.00379744
SRR10270592	IntA	39280	41.33	1275	49.02	81	49.38	36857--38131	0.0271894
SRR10270646	IntA	39280	41.33	1275	49.02	81	49.38	36857--38131	0.0271894
SRR10271342	IntS	39916	47.49	1170	48.55	18	55.56	38584--39753	0.00363263
SRR10273275	IntA	36846	52.95	1170	49.23	26	30.77	35481--36650	0.0046138
SRR10273426	IntS	40970	47.22	1170	49.15	18	55.56	39638--40807	0.00353917
SRR10274241	IntS	40572	47.64	1170	48.46	18	55.56	39240--40409	0.00357389
SRR10276289	IntS	46328	48.37	1170	48.97	18	55.56	179--1348	0.00347522
SRR10276332	IntS	11243	44.84	1182	47.04	22	40.91	9900--11081	0.0124522
SRR10276339	IntS	41366	52.88	1173	52.34	21	42.86	172--1344	0.00365034
SRR10276340	IntS	50510	48.72	1170	48.63	18	55.56	179--1348	0.00318749
SRR10276554	IntS	37030	53.38	1173	52.17	22	40.91	173--1345	0.00407777
SRR1027788	IntS	48250	49.15	1170	49.15	18	55.56	180--1349	0.00335751
SRR10278333	IntA	39267	41.33	1275	49.02	81	49.38	36844--38118	0.0271984
SRR10278927	IntS	41014	51.97	1188	46.55	22	59.09	186--1373	0.00399864
SRR10278934	IntA	39267	41.33	1275	49.02	81	49.38	36844--38118	0.0271984
SRR10279820	IntA	43079	49.92	1182	46.62	19	26.32	231--1412	0.00492119
SRR10281029	IntA	39267	41.33	1275	49.02	81	49.38	36844--38118	0.0271984
SRR10281037	IntA	39280	41.33	1275	49.02	81	49.38	36857--38131	0.0271894
SRR10282974	IntS	41048	47.12	1170	48.72	18	55.56	179--1348	0.00392224
SRR10283322	IntS	46872	48.78	1170	48.46	18	55.56	179--1348	0.00343489
SRR10285462	IntA	39280	41.33	1275	49.02	81	49.38	36857--38131	0.0271894
SRR10285483	IntA	40902	47.94	1170	43.68	21	38.1	214--1383	0.0047186
SRR10285487	IntA	27647	48.53	1230	49.92	17	29.41	26210--27439	0.00690853
SRR10286000	IntA	25061	40.76	1275	49.41	81	49.38	934--2208	0.034037
SRR10286360	IntA	45138	49.71	1230	50.16	20	30	223--1452	0.00449732
SRR10290658	IntS	39739	47.54	1170	48.55	18	55.56	38407--39576	0.00364881
SRR10292476	IntA	39280	41.33	1275	49.02	81	49.38	36857--38131	0.0271894
SRR10292482	IntA	39279	41.32	1275	49.02	81	49.38	36856--38130	0.0271901
SRR10294128	IntS	48187	48.29	1212	44.97	57	29.82	233--1444	0.00365244
SRR10294222	IntS	49334	48.84	1212	45.05	41	24.39	217--1428	0.00356752
SRR10294300	IntA	37538	52.95	1170	49.23	26	30.77	219--1388	0.00514146
SRR10294380	IntA	39280	41.33	1275	49.02	81	49.38	1228--2502	0.0292006
SRR10294394	IntA	39279	41.32	1275	49.02	81	49.38	36856--38130	0.0271901
SRR1029568	IntS	45509	46.97	1056	48.67	18	55.56	44177--45232	0.00569118
SRR10298117	IntS	47604	48.06	1170	48.55	18	55.56	179--1348	0.00338207
SRR10298121	IntS	39847	47.57	1170	48.55	18	55.56	38515--39684	0.00363892
SRR10298130	IntS	39820	47.56	1170	48.55	18	55.56	179--1348	0.00404319
SRR10298418	IntS	45040	50.29	1221	46.36	42	57.14	184--1404	0.00315275
SRR1029927	IntA	39267	41.33	1275	49.02	81	49.38	36844--38118	0.0271984
SRR10301793	IntS	39264	48.71	1209	50.87	26	30.77	204--1412	0.00453341
SRR10302346	IntS	42282	52.62	1173	52.34	22	40.91	40958--42130	0.00307459
SRR10302365	IntA	27683	48.56	1230	49.92	17	29.41	26246--27475	0.00689954
SRR10302525	IntA	39267	41.33	1275	48.94	81	49.38	1228--2502	0.0292103
SRR10302544	IntA	39280	41.33	1275	49.02	81	49.38	36857--38131	0.0271894
SRR10302558	IntA	39279	41.32	1275	49.02	81	49.38	36856--38130	0.0271901
SRR10302570	IntA	39280	41.33	1275	49.02	81	49.38	36857--38131	0.0271894
SRR10303255	IntA	42594	50.23	1182	46.7	58	39.66	231--1412	0.00406161
SRR10303258	IntS	40453	47.11	1170	48.46	18	55.56	39121--40290	0.00358441
SRR10303379	IntS	39546	47.27	1170	48.46	19	57.89	38214--39383	0.00364133
SRR1030357	IntS	40353	47.29	1170	48.55	18	55.56	39021--40190	0.00359329
SRR1030367	IntS	40691	47.6	1170	48.38	18	55.56	179--1348	0.00395665
SRR1030808	IntA	39267	41.32	1275	49.02	81	49.38	36844--38118	0.0271984
SRR1030842	IntS	39121	50.79	1221	46.44	42	57.14	37757--38977	0.00260729
SRR10309559	IntS	49334	48.84	1212	45.05	41	24.39	217--1428	0.00356752
SRR10309956	IntS	47600	49.35	1170	48.63	18	55.56	179--1348	0.00338235
SRR10309995	IntA	40796	50.44	1182	46.7	28	35.71	39410--40591	0.00433866
SRR10310218	IntA	27711	48.58	1230	49.92	17	29.41	26274--27503	0.00689257
SRR10310251	IntA	39267	41.33	1275	49.02	81	49.38	36844--38118	0.0271984
SRR10310260	IntA	39280	41.33	1275	49.02	81	49.38	36857--38131	0.0271894
SRR10310272	IntS	41102	47.13	1170	48.72	18	55.56	39770--40939	0.00352781
SRR10310362	IntS	41755	48.66	1212	44.97	41	24.39	217--1428	0.00421506
SRR10310478	IntS	48187	48.28	1212	44.97	57	29.82	46798--48009	0.00251105
SRR10311560	IntS	48172	48.28	1212	44.97	57	29.82	46783--47994	0.00251183
SRR10311580	IntS	48187	48.29	1212	44.97	57	29.82	233--1444	0.00365244
SRR10311601	IntS	51895	48.63	1170	48.8	18	55.56	50563--51732	0.0027941
SRR10313656	IntS	43823	52.43	1173	52.51	22	40.91	172--1344	0.00342286
SRR10313735	IntA	39268	41.33	1275	49.02	81	49.38	36845--38119	0.0271977
SRR10313736	IntA	39267	41.33	1275	49.02	81	49.38	36844--38118	0.0271984
SRR1033524	IntS	39606	47.89	1170	48.63	18	55.56	38274--39443	0.00366106
SRR1033578	IntS	44519	48.29	1212	45.05	26	34.62	241--1452	0.0048294
SRR1035558	phiRv2	39040	48.12	1164	47.94	50	44	61--1224	0.000281762
SRR1035563	IntA	39789	48.87	1251	50.04	32	34.38	149--1399	0.00294051
SRR1041476	IntS	40903	50.67	1158	47.24	19	47.37	176--1333	0.00383835
SRR1041487	IntS	47448	48.87	1170	48.55	18	55.56	46116--47285	0.00305598
SRR1041520	IntS	47971	48.69	1170	48.63	18	55.56	179--1348	0.00335619
SRR1043928	IntS	47448	48.87	1170	48.55	18	55.56	179--1348	0.00339319
SRR1049662	IntS	40815	47.16	1170	48.72	18	55.56	39483--40652	0.00355261
SRR1049668	IntS	35580	54.74	1173	53.28	24	41.67	173--1345	0.00418775
SRR1049700	IntS	39363	47.84	1170	48.46	19	57.89	38031--39200	0.00365826
SRR1055759	IntS	44027	50.09	1212	44.8	41	24.39	42638--43849	0.00311173
SRR1067609	IntS	47971	48.69	1170	48.63	18	55.56	46639--47808	0.00302266
SRR1067632	IntS	47971	48.69	1170	48.63	18	55.56	179--1348	0.00335619
SRR1067637	IntS	41309	51.36	1221	46.44	42	57.14	184--1404	0.00343751
SRR1067646	IntS	45269	48.91	1170	48.46	18	55.56	43937--45106	0.00320308
SRR1067652	IntS	47971	48.69	1170	48.63	18	55.56	179--1348	0.00335619
SRR1067654	IntS	47971	48.69	1170	48.63	18	55.56	179--1348	0.00335619
SRR1067658	IntS	42816	48.51	1212	45.05	41	24.39	217--1428	0.00411061
SRR1067667	IntS	43794	48.25	1170	48.55	18	55.56	179--1348	0.0036763
SRR1068318	IntS	41309	51.37	1221	46.44	42	57.14	184--1404	0.00343751
SRR1068319	IntS	47066	48.82	1170	48.46	18	55.56	179--1348	0.00342073
SRR1068335	IntS	38982	46.81	1170	48.8	18	55.56	179--1348	0.00413011
SRR1089527	IntS	50538	48.43	1170	48.55	18	55.56	179--1348	0.00318572
SRR1089593	IntS	40353	47.29	1170	48.55	18	55.56	39021--40190	0.00359329
SRR1091080	IntS	40091	47.39	1170	48.46	19	57.89	38759--39928	0.00359183
SRR1106177	IntA	39267	41.33	1275	49.02	81	49.38	36844--38118	0.0271984
SRR1107437	IntS	11601	44.02	1182	46.87	20	40	182--1363	0.0139643
SRR1107464	IntA	40150	49.84	1182	46.7	19	31.58	38755--39936	0.00485679
SRR1107477	IntA	39267	41.32	1275	49.02	81	49.38	36844--38118	0.0271984
SRR1139514	IntA	40150	49.84	1182	46.7	19	31.58	231--1412	0.0052802
SRR1139517	IntS	40960	47	1170	49.15	18	55.56	179--1348	0.00393066
SRR1139527	IntS	40960	47	1170	49.15	18	55.56	179--1348	0.00393066
SRR1153373	IntS	49516	48.31	1212	44.88	41	24.39	48127--49338	0.00276678
SRR1153386	IntS	50114	48.6	1212	45.05	26	34.62	48686--49897	0.00381131
SRR1157587	IntS	41309	47.45	1170	48.46	18	55.56	39977--41146	0.00351013
SRR1157725	IntS	50730	47.97	1170	48.72	18	55.56	49398--50567	0.00285827
SRR1157868	IntA	42594	50.23	1182	46.7	23	39.13	175--1356	0.00356858
SRR1157894	IntS	40212	47.63	1170	49.15	18	55.56	179--1348	0.00400378
SRR1158095	IntS	40508	46.94	1170	48.46	19	57.89	180--1349	0.00397452
SRR1158158	IntA	39279	41.32	1275	49.02	81	49.38	36856--38130	0.0271901
SRR1158204	IntS	39809	47.39	1170	48.8	18	55.56	179--1348	0.00404431
SRR1164572	IntA	14087	47.05	1230	50.08	78	50	6886--8115	0.4184
SRR1166598	IntS	40753	48.08	1170	48.46	18	55.56	180--1349	0.00397517
SRR1170878	IntS	41095	47.04	1170	49.15	18	55.56	39763--40932	0.00352841
SRR1171435	IntS	39953	47.47	1158	50.43	19	47.37	38638--39795	0.00347909
SRR1171443	IntS	40973	47.14	1170	48.55	18	55.56	179--1348	0.00392942
SRR1175776	IntA	44331	49.66	1182	45.77	30	40	42946--44127	0.00392502
SRR1175782	IntA	39279	41.32	1275	49.02	81	49.38	36856--38130	0.0271901
SRR1175791	IntS	41513	47.19	1170	49.06	18	55.56	40181--41350	0.00349288
SRR1175810	IntS	41899	47.35	1170	49.15	18	55.56	40567--41736	0.0034607
SRR1175815	IntS	50788	48.18	1212	44.97	41	24.39	217--1428	0.00346539
SRR1175825	IntS	40353	47.29	1170	48.55	18	55.56	179--1348	0.00398979
SRR1177221	IntS	41011	47.14	1170	48.38	18	55.56	39679--40848	0.00353564
SRR1177361	IntS	41866	47.61	1170	48.89	130	51.54	37376--38545	0.0762194
SRR1177650	IntS	40442	46.74	1170	48.63	18	55.56	179--1348	0.00398101
SRR1181526	IntA	39279	41.32	1275	49.02	81	49.38	36856--38130	0.0271901
SRR1182732	IntA	27215	40.3	1275	49.41	81	49.38	934--2208	0.031343
SRR1183737	IntA	39267	41.33	1275	49.02	81	49.38	36844--38118	0.0271984
SRR1183740	IntA	39279	41.32	1275	49.02	81	49.38	36856--38130	0.0271901
SRR1183741	IntA	39279	41.32	1275	49.02	81	49.38	36856--38130	0.0271901
SRR1183742	IntA	39267	41.33	1275	49.02	81	49.38	36844--38118	0.0271984
SRR1183743	IntA	39267	41.33	1275	49.02	81	49.38	36844--38118	0.0271984
SRR1183744	IntA	39267	41.33	1275	49.02	81	49.38	36844--38118	0.0271984
SRR1183747	IntA	39267	41.33	1275	49.02	81	49.38	36844--38118	0.0271984
SRR1183748	IntA	39279	41.32	1275	49.02	81	49.38	36856--38130	0.0271901
SRR1183752	IntA	39267	41.33	1275	49.02	81	49.38	36844--38118	0.0271984
SRR1183754	IntA	39267	41.33	1275	49.02	81	49.38	36844--38118	0.0271984
SRR1183762	IntA	39279	41.32	1275	49.02	81	49.38	36856--38130	0.0271901
SRR1183768	IntA	39279	41.32	1275	49.02	81	49.38	36856--38130	0.0271901
SRR1183779	IntA	39267	41.33	1275	49.02	81	49.38	36844--38118	0.0271984
SRR1183804	IntA	39267	41.33	1275	49.02	81	49.38	36844--38118	0.0271984
SRR1183812	IntA	39267	41.33	1275	49.02	81	49.38	36844--38118	0.0271984
SRR1183815	IntA	39267	41.33	1275	49.02	81	49.38	36844--38118	0.0271984
SRR1183817	IntA	39267	41.33	1275	49.02	81	49.38	36844--38118	0.0271984
SRR1183818	IntA	27454	37.92	1305	49.27	27	51.85	1144--2448	0.0406862
SRR1183824	IntA	39267	41.33	1275	49.02	81	49.38	36844--38118	0.0271984
SRR1183825	IntA	39279	41.32	1275	49.02	81	49.38	36856--38130	0.0271901
SRR1183827	IntA	39267	41.33	1275	49.02	81	49.38	36844--38118	0.0271984
SRR1183828	IntA	39267	41.33	1275	49.02	81	49.38	1228--2502	0.0292103
SRR1183840	IntA	39279	41.32	1275	49.02	81	49.38	36856--38130	0.0271901
SRR1183846	IntA	39267	41.33	1275	49.02	81	49.38	36844--38118	0.0271984
SRR1183852	IntA	39279	41.33	1275	49.02	81	49.38	36856--38130	0.0271901
SRR1183853	IntA	39267	41.33	1275	49.02	81	49.38	36844--38118	0.0271984
SRR1183863	IntA	39267	41.33	1275	49.02	81	49.38	36844--38118	0.0271984
SRR1183875	IntA	39267	41.33	1275	49.02	81	49.38	36844--38118	0.0271984
SRR1183888	IntA	39279	41.33	1275	49.02	81	49.38	36856--38130	0.0271901
SRR1183892	IntA	39267	41.33	1275	48.94	81	49.38	36844--38118	0.0271984
SRR1183901	IntA	39267	41.33	1275	49.02	81	49.38	36844--38118	0.0271984
SRR1183908	IntA	39267	41.33	1275	49.02	81	49.38	36844--38118	0.0271984
SRR1183912	IntA	39279	41.32	1275	49.02	81	49.38	36856--38130	0.0271901
SRR1183914	IntA	39279	41.32	1275	49.02	81	49.38	36856--38130	0.0271901
SRR1183916	IntA	39267	41.33	1275	49.02	81	49.38	36844--38118	0.0271984
SRR1185808	IntS	39547	47.8	1194	48.74	18	55.56	179--1372	0.00407111
SRR1185831	IntS	45509	46.97	1056	48.67	18	55.56	44177--45232	0.00569118
SRR1186216	IntS	49441	48.83	1170	48.63	18	55.56	179--1348	0.00325641
SRR1186320	IntA	39267	41.33	1275	49.02	81	49.38	36844--38118	0.0271984
SRR1187396	IntA	39267	41.33	1275	49.02	81	49.38	36844--38118	0.0271984
SRR1187405	IntA	40090	41.54	1275	49.02	81	49.38	37667--38941	0.0266401
SRR1187408	IntA	39279	41.32	1275	49.02	81	49.38	36856--38130	0.0271901
SRR1187411	IntA	39267	41.33	1275	49.02	81	49.38	36844--38118	0.0271984
SRR1187424	IntA	39267	41.33	1275	49.02	81	49.38	36844--38118	0.0271984
SRR1187428	IntA	39267	41.33	1275	49.02	81	49.38	36844--38118	0.0271984
SRR1187441	IntA	39267	41.33	1275	49.02	81	49.38	36844--38118	0.0271984
SRR1187590	IntA	39267	41.33	1275	49.02	81	49.38	36844--38118	0.0271984
SRR1187591	IntA	39279	41.32	1275	49.02	81	49.38	36856--38130	0.0271901
SRR1187592	IntA	39279	41.32	1275	49.02	81	49.38	36856--38130	0.0271901
SRR1187607	IntA	39279	41.32	1275	49.02	81	49.38	36856--38130	0.0271901
SRR1188444	IntS	41309	51.37	1221	46.44	42	57.14	184--1404	0.00343751
SRR1188461	IntA	39279	41.32	1275	49.02	81	49.38	36856--38130	0.0271901
SRR1188472	IntA	39267	41.33	1275	49.02	81	49.38	36844--38118	0.0271984
SRR1188485	IntA	39267	41.32	1275	49.02	81	49.38	36844--38118	0.0271984
SRR1188534	IntA	39267	41.33	1275	49.02	81	49.38	36844--38118	0.0271984
SRR1195623	IntS	44576	49.2	1170	48.63	18	55.56	179--1348	0.00361181
SRR1195641	IntS	43159	51.43	1173	52.43	22	40.91	41835--43007	0.00301212
SRR1198858	IntS	50985	48.2	1170	48.55	18	55.56	49653--50822	0.00284397
SRR1198892	IntS	43025	52	1173	52.6	22	40.91	41701--42873	0.0030215
SRR1203018	IntS	41252	48.49	1212	44.8	41	24.39	217--1428	0.00426646
SRR1203043	IntS	40353	47.29	1170	48.55	18	55.56	39021--40190	0.00359329
SRR1206092	IntS	38688	50.15	1254	53.67	130	33.08	37355--38608	-0.00129239
SRR1206162	IntS	41899	47.35	1170	49.15	18	55.56	40567--41736	0.0034607
SRR1207468	IntA	39267	41.33	1275	49.02	81	49.38	36844--38118	0.0271984
SRR1207483	IntA	39267	41.33	1275	49.02	81	49.38	36844--38118	0.0271984
SRR1212334	IntS	40966	47.77	1170	48.46	18	55.56	179--1348	0.00393009
SRR1212351	IntA	25198	47.3	1230	49.92	17	29.41	23761--24990	0.00757997
SRR1212353	IntS	40353	47.29	1170	48.55	18	55.56	39021--40190	0.00359329
SRR1212368	IntS	51266	48.26	1170	48.55	18	55.56	179--1348	0.00314048
SRR1212377	IntS	39838	47.91	1170	48.8	18	55.56	38506--39675	0.00363974
SRR1213765	IntA	39801	50.18	1026	46.59	27	29.63	103--1128	0.0019095
SRR1220740	IntS	49177	48.55	1212	44.72	71	33.8	247--1458	0.00357891
SRR1220767	IntS	45509	46.97	1056	48.67	18	55.56	293--1348	0.00604276
SRR1220778	IntA	42261	50.26	1182	46.7	58	39.66	40905--42086	0.00276851
SRR1233920	IntS	42131	51.36	1221	46.44	42	57.14	184--1404	0.00337044
SRR1233923	IntS	46358	48.6	1170	48.46	18	55.56	179--1348	0.00347297
SRR1238793	IntS	41309	51.37	1221	46.44	42	57.14	39945--41165	0.0024692
SRR1257275	IntS	38677	47.36	1170	48.55	18	55.56	37345--38514	0.003749
SRR1257295	IntS	37455	48.12	1170	48.8	18	55.56	179--1348	0.00429849
SRR1258561	IntA	42261	50.26	1182	46.7	23	39.13	175--1356	0.0035967
SRR1258567	IntS	40301	47.54	1170	48.38	18	55.56	38969--40138	0.00359793
SRR1258569	IntS	50895	47.9	1212	44.72	18	33.33	233--1444	0.00422438
SRR1258589	IntS	37965	47.02	1170	48.55	18	55.56	179--1348	0.00424075
SRR1272486	IntS	40508	46.96	1170	48.46	19	57.89	39176--40345	0.00355485
SRR1272504	IntA	39817	50.18	1182	46.62	36	38.89	231--1412	0.00489741
SRR1272767	IntA	40796	50.44	1182	46.7	28	35.71	231--1412	0.00497598
SRR1272806	IntA	39817	50.18	1182	46.62	36	38.89	231--1412	0.00489741
SRR1272855	IntS	40961	49.47	1158	48.36	20	50	39645--40802	0.00339347
SRR1272861	IntS	38067	47.69	1170	48.46	19	57.89	180--1349	0.00422938
SRR1272877	IntS	50004	48.72	1170	48.55	18	55.56	179--1348	0.00321974
SRR1288356	IntS	41009	47.36	1170	48.46	18	55.56	39677--40846	0.00353581
SRR1288358	IntS	41930	48.5	1212	44.8	41	24.39	217--1428	0.00419747
SRR1288381	IntS	41092	47.03	1170	48.72	18	55.56	39760--40929	0.00352867
SRR1299302	IntS	42131	51.36	1221	46.44	42	57.14	184--1404	0.00337044
SRR1299349	IntS	41309	51.37	1221	46.44	42	57.14	184--1404	0.00343751
SRR1300565	IntS	43025	52	1173	52.6	22	40.91	41701--42873	0.0030215
SRR1300566	IntA	39267	41.33	1275	49.02	81	49.38	36844--38118	0.0271984
SRR1300581	IntA	27215	40.3	1275	49.41	81	49.38	934--2208	0.031343
SRR1300594	IntA	39279	41.32	1275	49.02	81	49.38	36856--38130	0.0271901
SRR1300603	IntA	39817	50.18	1182	46.62	36	38.89	231--1412	0.00489741
SRR1300634	IntS	40966	47.77	1170	48.46	18	55.56	179--1348	0.00393009
SRR1300635	IntA	41351	51.42	1287	46.62	23	34.78	93--1379	0.00169283
SRR1300670	IntS	40966	47.77	1170	48.46	18	55.56	179--1348	0.00393009
SRR1300691	IntS	43390	52.34	1173	52.34	22	40.91	172--1344	0.00345702
SRR1300702	IntS	39733	47.84	1170	48.55	18	55.56	179--1348	0.00405205
SRR1300723	IntA	39267	41.33	1275	49.02	81	49.38	36844--38118	0.0271984
SRR1300737	IntA	41351	51.42	1287	46.62	23	34.78	93--1379	0.00169283
SRR1302802	IntA	39267	41.33	1275	49.02	81	49.38	36844--38118	0.0271984
SRR1302847	IntS	41014	51.97	1188	46.46	25	52	39664--40851	0.0033647
SRR1302850	IntS	39765	47.55	1170	48.55	18	55.56	179--1348	0.00404879
SRR1302852	IntS	41014	51.97	1188	46.46	25	52	186--1373	0.00392549
SRR1302864	IntS	41014	51.97	1188	46.46	25	52	39664--40851	0.0033647
SRR1302868	IntS	41014	51.97	1188	46.46	25	52	39664--40851	0.0033647
SRR1334178	IntA	39267	41.33	1275	49.02	81	49.38	36844--38118	0.0271984
SRR1346252	IntS	48562	48.64	1212	45.05	41	24.39	217--1428	0.00362423
SRR1379737	IntA	39279	41.32	1275	49.02	81	49.38	36856--38130	0.0271901
SRR1379738	IntA	39279	41.32	1275	49.02	81	49.38	36856--38130	0.0271901
SRR1379740	IntA	39280	41.33	1275	49.02	81	49.38	36857--38131	0.0271894
SRR1379744	IntA	39267	41.33	1275	49.02	81	49.38	36844--38118	0.0271984
SRR1379745	IntA	39267	41.33	1275	49.02	81	49.38	36844--38118	0.0271984
SRR1379746	IntA	39267	41.33	1275	49.02	81	49.38	36844--38118	0.0271984
SRR1379747	IntA	39267	41.33	1275	49.02	81	49.38	36844--38118	0.0271984
SRR1379748	IntA	39267	41.33	1275	49.02	81	49.38	36844--38118	0.0271984
SRR1379749	IntA	39267	41.33	1275	49.02	81	49.38	36844--38118	0.0271984
SRR1379759	IntA	39267	41.32	1275	49.02	81	49.38	36844--38118	0.0271984
SRR1379761	IntA	38283	41.17	1275	49.02	54	51.85	231--1505	0.00462346
SRR1379763	IntA	38283	41.17	1275	49.02	54	51.85	36830--38104	0.00326516
SRR1379771	IntA	39279	41.32	1275	49.02	81	49.38	36856--38130	0.0271901
SRR1379773	IntA	39279	41.32	1275	49.02	81	49.38	36856--38130	0.0271901
SRR1379777	IntA	39267	41.33	1275	49.02	81	49.38	36844--38118	0.0271984
SRR1379779	IntA	39267	41.33	1275	49.02	81	49.38	36844--38118	0.0271984
SRR1379782	IntA	39279	41.32	1275	49.02	81	49.38	36856--38130	0.0271901
SRR1395323	IntA	39267	41.33	1275	49.02	81	49.38	36844--38118	0.0271984
SRR1411131	IntS	40828	48.44	1212	44.88	35	28.57	39409--40620	0.00423729
SRR1411166	IntS	49567	48.29	1170	48.8	18	55.56	179--1348	0.00324813
SRR1422636	IntS	47971	48.69	1170	48.63	18	55.56	179--1348	0.00335619
SRR1422658	IntA	44324	49.63	1182	46.62	28	35.71	231--1412	0.00457991
SRR1422668	IntS	41611	48.57	1212	44.97	41	24.39	217--1428	0.00422965
SRR1425261	IntS	45509	46.97	1056	48.67	18	55.56	293--1348	0.00604276
SRR1425265	IntA	39267	41.33	1275	49.02	81	49.38	36844--38118	0.0271984
SRR1427081	IntA	42861	50.84	1230	49.92	17	29.41	223--1452	0.00480623
SRR1427099	IntA	39267	41.33	1275	49.02	81	49.38	36844--38118	0.0271984
SRR1427104	IntS	48364	49.14	1212	44.8	41	24.39	46975--48186	0.00283269
SRR1427712	IntS	50052	48.52	1170	48.63	18	55.56	48720--49889	0.00289699
SRR1481662	IntS	40864	47.72	1170	49.4	18	55.56	179--1348	0.0039399
SRR1481664	IntS	45287	49.24	1170	48.38	18	55.56	179--1348	0.0035551
SRR1481922	IntS	47971	48.69	1170	48.63	18	55.56	179--1348	0.00335619
SRR1482386	IntA	39267	41.33	1275	49.02	81	49.38	36844--38118	0.0271984
SRR1501485	IntS	40966	47.77	1170	48.46	18	55.56	39634--40803	0.00353952
SRR1501668	IntS	41309	51.37	1221	46.44	42	57.14	184--1404	0.00343751
SRR1505450	IntS	47141	49.16	1170	48.55	18	55.56	179--1348	0.00341529
SRR1505456	IntS	47141	49.16	1170	48.55	18	55.56	45809--46978	0.00307588
SRR1511529	IntS	41777	47.57	1170	48.89	18	55.56	40445--41614	0.00347081
SRR1511540	IntS	52606	48.97	1212	44.72	41	24.39	217--1428	0.00334563
SRR1511558	IntS	42260	46.88	1158	48.1	20	50	177--1334	0.0037151
SRR1511564	IntA	37069	48.85	1170	46.07	24	33.33	217--1386	0.00520651
SRR1511583	IntA	39279	41.32	1275	49.02	81	49.38	36856--38130	0.0271901
SRR1514748	IntA	39817	50.18	1182	46.62	36	38.89	231--1412	0.00489741
SRR1514757	IntA	39279	41.32	1275	49.02	81	49.38	36856--38130	0.0271901
SRR1514983	IntS	38677	47.36	1170	48.55	18	55.56	179--1348	0.00416268
SRR1515013	IntS	48301	48.83	1212	44.97	26	34.62	46873--48084	0.00395437
SRR1519460	IntS	49101	48.86	1212	44.72	71	33.8	47712--48923	0.00217918
SRR1525264	IntA	39267	41.33	1275	49.02	81	49.38	36844--38118	0.0271984
SRR1525274	IntA	39267	41.33	1275	49.02	81	49.38	36844--38118	0.0271984
SRR1534844	IntS	41294	47.5	1170	48.63	18	55.56	39962--41131	0.00351141
SRR1534844-1	IntS	41309	51.37	1221	46.44	42	57.14	184--1404	0.00343751
SRR1534847	IntA	39279	41.32	1275	49.02	81	49.38	36856--38130	0.0271901
SRR1535737	IntS	40709	47.29	1170	49.15	18	55.56	179--1348	0.0039549
SRR1535747	IntS	38406	48.04	1170	48.46	19	57.89	180--1349	0.00419205
SRR1536148	IntA	39267	41.33	1275	49.02	81	49.38	36844--38118	0.0271984
SRR1536160	IntA	39267	41.33	1275	49.02	81	49.38	36844--38118	0.0271984
SRR1537508	IntS	41309	51.37	1221	46.44	42	57.14	184--1404	0.00343751
SRR1544240	IntA	15825	51.61	1260	53.25	17	23.53	14369--15628	0.0113744
SRR1544315	IntA	47649	48.98	1287	46.39	23	34.78	93--1379	0.00146908
SRR1544363	IntS	41462	47.5	1170	49.23	18	55.56	40130--41299	0.00349718
SRR1548424	IntS	40353	47.29	1170	48.55	18	55.56	39021--40190	0.00359329
SRR1548432	IntS	43553	50.95	1230	44.8	20	40	42191--43420	0.00259454
SRR1553728	IntA	39267	41.33	1275	49.02	81	49.38	36844--38118	0.0271984
SRR1553783	IntS	40353	47.29	1170	48.55	18	55.56	39021--40190	0.00359329
SRR1553783-1	IntS	41309	51.37	1221	46.44	42	57.14	39945--41165	0.0024692
SRR1553806	IntS	49117	49.03	1212	44.88	26	34.62	241--1452	0.0043773
SRR1553819	IntS	40989	47.59	1170	48.46	18	55.56	39657--40826	0.00353753
SRR1553905	IntS	42131	51.36	1221	46.44	42	57.14	184--1404	0.00337044
SRR1555355	IntS	43159	51.43	1173	52.43	22	40.91	172--1344	0.00347552
SRR1556077	IntS	38689	50.16	1254	53.67	30	33.33	147--1400	0.00302411
SRR1557001	IntA	39267	41.33	1275	49.02	81	49.38	36844--38118	0.0271984
SRR1559020	IntS	42701	47.18	1170	49.06	18	55.56	41369--42538	0.00339571
SRR1560592	IntS	40578	47.57	1158	50.43	19	47.37	39263--40420	0.0034255
SRR1562568	IntA	39279	41.32	1275	49.02	81	49.38	36856--38130	0.0271901
SRR1562593	IntS	48634	48.05	1170	48.8	18	55.56	179--1348	0.00331044
SRR1562621	IntS	41216	47.58	1170	48.46	18	55.56	39884--41053	0.00351805
SRR1562622	IntS	41614	47.22	1170	48.55	18	55.56	179--1348	0.00386889
SRR1564514	IntS	41309	51.37	1221	46.44	42	57.14	39945--41165	0.0024692
SRR1566182	IntS	42246	47.08	1056	48.67	18	55.56	40914--41969	0.00613076
SRR1566240	IntA	39267	41.33	1275	49.02	81	49.38	36844--38118	0.0271984
SRR1569639	IntS	42186	52.04	1173	51.83	22	40.91	172--1344	0.00355568
SRR1569654	IntA	39279	41.32	1275	49.02	81	49.38	36856--38130	0.0271901
SRR1569705	IntS	37455	48.12	1170	48.8	18	55.56	36123--37292	0.00387131
SRR1569723	IntA	39267	41.33	1275	49.02	81	49.38	36844--38118	0.0271984
SRR1573175	IntA	39279	41.32	1275	49.02	81	49.38	36856--38130	0.0271901
SRR1573625	IntS	40385	47.13	1158	48.62	20	50	39069--40226	0.00344187
SRR1574250	IntA	39279	41.32	1275	49.02	81	49.38	36856--38130	0.0271901
SRR1574286	IntA	39267	41.33	1275	49.02	81	49.38	36844--38118	0.0271984
SRR1574304	IntS	42816	48.51	1212	45.05	41	24.39	217--1428	0.00411061
SRR1575987	IntS	48187	48.28	1212	44.97	57	29.82	46798--48009	0.00251105
SRR1575991	IntA	39267	41.33	1275	49.02	81	49.38	36844--38118	0.0271984
SRR1576225	IntA	20094	46.29	1230	49.92	17	29.41	18657--19886	0.00950533
SRR1576231	IntS	48773	48.48	1170	48.46	18	55.56	179--1348	0.00330101
SRR1578495	IntS	11236	43.82	1185	45.99	22	40.91	9890--11074	0.0124599
SRR1582144	IntA	39267	41.33	1275	49.02	81	49.38	36844--38118	0.0271984
SRR1582150	IntA	39267	41.33	1275	49.02	81	49.38	36844--38118	0.0271984
SRR1582178	IntA	39267	41.33	1275	49.02	81	49.38	36844--38118	0.0271984
SRR1582195	IntA	39267	41.33	1275	49.02	81	49.38	36844--38118	0.0271984
SRR1583123	IntS	47971	48.69	1170	48.63	18	55.56	46639--47808	0.00302266
SRR1583127	IntS	47971	48.69	1170	48.63	18	55.56	179--1348	0.00335619
SRR1584389	IntS	40499	47.18	1170	49.15	18	55.56	179--1348	0.00397541
SRR1586544	IntS	40353	47.29	1170	48.55	18	55.56	39021--40190	0.00359329
SRR1586547	IntA	43452	49.94	1182	46.7	28	35.71	42066--43247	0.00407346
SRR1586570	IntS	47143	49.15	1170	48.55	18	55.56	45811--46980	0.00307575
SRR1588669	IntA	39279	41.32	1275	49.02	81	49.38	36856--38130	0.0271901
SRR1588691	IntA	39279	41.32	1275	49.02	81	49.38	36856--38130	0.0271901
SRR1593396	IntS	40353	47.29	1170	48.55	18	55.56	179--1348	0.00398979
SRR1593400	IntS	48178	48.3	1212	44.97	33	33.33	340--1551	0.0063722
SRR1593933	IntS	42565	47.64	1170	48.46	18	55.56	179--1348	0.00378245
SRR1596367	IntS	44018	51.94	1173	52.26	22	40.91	172--1344	0.0034077
SRR1596368	IntS	40353	47.29	1170	48.55	18	55.56	179--1348	0.00398979
SRR1596372	IntS	40353	47.29	1170	48.55	18	55.56	179--1348	0.00398979
SRR1596381	IntS	40353	47.29	1170	48.55	18	55.56	179--1348	0.00398979
SRR1596390	IntA	39279	41.32	1275	49.02	81	49.38	36856--38130	0.0271901
SRR1596394	IntS	40353	47.29	1170	48.55	18	55.56	39021--40190	0.00359329
SRR1596395	IntS	40353	47.29	1170	48.55	18	55.56	39021--40190	0.00359329
SRR1596402	IntS	40353	47.29	1170	48.55	18	55.56	39021--40190	0.00359329
SRR1596408	IntS	40353	47.29	1170	48.55	18	55.56	179--1348	0.00398979
SRR1596413	IntS	40353	47.29	1170	48.55	18	55.56	39021--40190	0.00359329
SRR1598969	IntA	39267	41.33	1275	49.02	81	49.38	36844--38118	0.0271984
SRR1604901	IntS	11601	44.02	1182	46.87	22	40.91	182--1363	0.0137919
SRR1608976	IntA	39267	41.33	1275	49.02	81	49.38	36844--38118	0.0271984
SRR1609701	IntA	27215	40.29	1275	49.41	81	49.38	934--2208	0.031343
SRR1612334	IntA	39279	41.32	1275	49.02	81	49.38	36856--38130	0.0271901
SRR1612364	IntA	39279	41.32	1275	49.02	81	49.38	36856--38130	0.0271901
SRR1612365	IntA	39267	41.33	1275	49.02	81	49.38	36844--38118	0.0271984
SRR1615103	IntA	39279	41.32	1275	49.02	81	49.38	36856--38130	0.0271901
SRR1615195	IntS	40935	47.47	1170	48.38	18	55.56	179--1348	0.00393307
SRR1615196	IntS	49240	49.5	1170	49.15	18	55.56	180--1349	0.00329001
SRR1616717	IntA	47403	48.68	1194	46.65	23	34.78	46046--47239	0.0029745
SRR1616723	IntS	47146	48.86	1170	48.55	18	55.56	179--1348	0.00341492
SRR1616813	IntA	39279	41.32	1275	49.02	81	49.38	36856--38130	0.0271901
SRR1618694	IntA	37754	48.18	1170	49.32	19	21.05	217--1386	0.00524448
SRR1618705	IntS	40834	47.07	1170	48.55	18	55.56	39502--40671	0.00355096
SRR1623027	IntS	40353	47.29	1170	48.55	18	55.56	39021--40190	0.00359329
SRR1630805	IntS	49583	48.47	1212	44.8	41	24.39	217--1428	0.0035496
SRR1633503	IntA	39267	41.33	1275	49.02	81	49.38	36844--38118	0.0271984
SRR1633529	IntA	39267	41.33	1275	49.02	81	49.38	36844--38118	0.0271984
SRR1634369	IntA	43282	49.74	1182	46.62	58	39.66	41926--43107	0.0027032
SRR1634589	IntS	48301	48.82	1212	44.97	41	24.39	46912--48123	0.00283638
SRR1635060	IntA	39280	41.33	1275	49.02	81	49.38	36857--38131	0.0271894
SRR1635107	IntS	40400	47.4	1170	48.55	18	55.56	39068--40237	0.00358911
SRR1635113	IntA	39280	41.33	1275	49.02	81	49.38	36857--38131	0.0271894
SRR1636881	IntS	11601	44.02	1182	46.87	20	40	10256--11437	0.0124127
SRR1636882	IntS	39822	47.11	1170	49.15	18	55.56	38490--39659	0.0036412
SRR1637052	IntS	42131	51.36	1221	46.44	42	57.14	40767--41987	0.00242102
SRR1637072	IntS	42131	51.36	1221	46.44	42	57.14	40767--41987	0.00242102
SRR1640100	IntS	48409	48.84	1212	44.97	41	24.39	217--1428	0.00363569
SRR1644554	IntA	39279	41.32	1275	49.02	81	49.38	36856--38130	0.0271901
SRR1644560	IntA	39267	41.33	1275	49.02	81	49.38	36844--38118	0.0271984
SRR1645336	IntS	40233	47.47	1212	45.13	41	24.39	38844--40055	0.00340516
SRR1645343	IntA	39280	41.33	1275	49.02	81	49.38	36857--38131	0.0271894
SRR1645373	IntA	39280	41.33	1275	49.02	81	49.38	36857--38131	0.0271894
SRR1645546	IntA	39280	41.33	1275	49.02	81	49.38	36857--38131	0.0271894
SRR1645600	IntA	39279	41.33	1275	49.02	81	49.38	36856--38130	0.0271901
SRR1645738	IntA	39280	41.33	1275	49.02	81	49.38	36857--38131	0.0271894
SRR1645793	IntA	39279	41.32	1275	49.02	81	49.38	36856--38130	0.0271901
SRR1645897	IntA	39279	41.32	1275	49.02	81	49.38	36856--38130	0.0271901
SRR1645907	IntA	39280	41.33	1275	49.02	81	49.38	36857--38131	0.0271894
SRR1645913	IntA	25063	40.75	1275	49.41	81	49.38	22934--24208	0.0308822
SRR1645928	IntA	39280	41.33	1275	49.02	81	49.38	36857--38131	0.0271894
SRR1646009	IntA	39280	41.33	1275	49.02	81	49.38	36857--38131	0.0271894
SRR1646116	IntA	38297	41.18	1275	48.94	33	45.45	36790--38064	0.00522234
SRR1646192	IntA	39280	41.33	1275	49.02	81	49.38	36857--38131	0.0271894
SRR1646203	IntS	42849	48.06	1212	44.88	35	28.57	241--1452	0.00480758
SRR1646402	IntA	39280	41.32	1275	49.02	81	49.38	36857--38131	0.0271894
SRR1646426	IntS	51315	48.39	1170	48.63	18	55.56	49983--51152	0.00282568
SRR1646538	IntS	40534	52.86	1173	52	22	40.91	172--1344	0.0037006
SRR1646566	IntS	40891	47.72	1170	49.4	18	55.56	179--1348	0.0039373
SRR1648149	IntS	41052	47.43	1170	48.46	18	55.56	179--1348	0.00392186
SRR1649576	IntA	39267	41.33	1275	49.02	81	49.38	36844--38118	0.0271984
SRR1653388	IntS	11236	43.82	1185	45.99	22	40.91	182--1366	0.0142399
SRR1653397	IntA	42538	49.45	1182	46.62	58	39.66	231--1412	0.00406695
SRR1653403	IntS	38938	47.74	1170	48.8	18	55.56	37606--38775	0.00372387
SRR1653457	IntS	46025	50.58	1221	46.36	42	57.14	184--1404	0.00308528
SRR1654332	IntS	48217	48.3	1212	44.97	57	29.82	233--1444	0.00365016
SRR1654340	IntS	50105	48.82	1212	45.13	40	35	48685--49896	0.00337292
SRR1658077	IntS	40966	47.77	1170	48.46	18	55.56	39634--40803	0.00353952
SRR1659019	IntS	47377	48.85	1170	48.55	18	55.56	179--1348	0.00339827
SRR1659036	IntS	49899	48.71	1170	48.55	18	55.56	179--1348	0.00322652
SRR1660291	IntS	39784	47.5	1170	48.72	18	55.56	38452--39621	0.00364468
SRR1664195	IntS	47971	48.69	1170	48.63	18	55.56	179--1348	0.00335619
SRR1664204	IntA	39254	41.33	1275	49.02	81	49.38	36831--38105	0.0272074
SRR1664267	IntS	47971	48.69	1170	48.63	18	55.56	46639--47808	0.00302266
SRR1664274	IntS	47971	48.69	1170	48.63	18	55.56	46639--47808	0.00302266
SRR1664277	IntS	47971	48.69	1170	48.63	18	55.56	179--1348	0.00335619
SRR1664279	IntS	41327	47.45	1170	49.23	18	55.56	179--1348	0.00389576
SRR1664282	IntS	47971	48.69	1170	48.63	18	55.56	46639--47808	0.00302266
SRR1664301	IntS	47971	48.69	1170	48.63	18	55.56	179--1348	0.00335619
SRR1685379	IntS	42131	47.06	1170	48.72	18	55.56	179--1348	0.00382141
SRR1686419	IntS	39784	47.5	1170	48.72	18	55.56	179--1348	0.00404685
SRR1686420	IntS	39784	47.5	1170	48.72	18	55.56	38452--39621	0.00364468
SRR1686421	IntS	39784	47.5	1170	48.72	18	55.56	179--1348	0.00404685
SRR1686423	IntA	39254	41.33	1275	49.02	81	49.38	36831--38105	0.0272074
SRR1686427	IntA	39254	41.33	1275	49.02	81	49.38	36831--38105	0.0272074
SRR1686479	IntA	39267	41.33	1275	49.02	81	49.38	36844--38118	0.0271984
SRR1686480	IntA	39267	41.33	1275	49.02	81	49.38	36844--38118	0.0271984
SRR1686482	IntA	39279	41.32	1275	49.02	81	49.38	36856--38130	0.0271901
SRR1686487	IntA	39279	41.33	1275	49.02	81	49.38	36856--38130	0.0271901
SRR1686604	IntA	39279	41.33	1275	49.02	81	49.38	36856--38130	0.0271901
SRR1686629	IntA	39106	41.29	1275	49.02	55	52.73	36683--37957	0.0279752
SRR1687185	IntS	47971	48.69	1170	48.63	18	55.56	179--1348	0.00335619
SRR1687197	IntS	47971	48.69	1170	48.63	18	55.56	179--1348	0.00335619
SRR1687213	IntS	47971	48.69	1170	48.63	18	55.56	179--1348	0.00335619
SRR1693283	IntS	39784	47.5	1170	48.72	18	55.56	38452--39621	0.00364468
SRR1693291	IntS	39730	47.49	1170	48.72	18	55.56	179--1348	0.00405235
SRR1693304	IntS	39784	47.5	1170	48.72	18	55.56	38452--39621	0.00364468
SRR1693411	IntS	39784	47.5	1170	48.72	18	55.56	38452--39621	0.00364468
SRR1693627	IntA	39279	41.32	1275	49.02	81	49.38	36856--38130	0.0271901
SRR1693630	IntA	39267	41.33	1275	49.02	81	49.38	36844--38118	0.0271984
SRR1695623	IntS	47971	48.69	1170	48.63	18	55.56	179--1348	0.00335619
SRR1695625	IntS	38159	49.91	1254	52.87	17	29.41	36774--38027	0.00301371
SRR1695770	IntA	39267	41.33	1275	49.02	81	49.38	36844--38118	0.0271984
SRR1695778	IntS	39792	47.55	1170	48.55	18	55.56	38460--39629	0.00364395
SRR1696481	IntS	47971	48.69	1170	48.63	18	55.56	179--1348	0.00335619
SRR1696780	IntS	40444	50.08	1254	53.67	80	35	208--1461	0.00316487
SRR1698194	IntS	50052	48.52	1170	48.63	18	55.56	179--1348	0.00321666
SRR1698205	IntS	48638	48.77	1212	45.05	65	30.77	47249--48460	0.00232329
SRR1702369	IntS	47971	48.69	1170	48.63	18	55.56	179--1348	0.00335619
SRR1702377	IntS	47971	48.69	1170	48.63	18	55.56	179--1348	0.00335619
SRR1702378	IntS	47971	48.69	1170	48.63	18	55.56	46639--47808	0.00302266
SRR1702379	IntS	47971	48.69	1170	48.63	18	55.56	46639--47808	0.00302266
SRR1702380	IntS	47971	48.69	1170	48.63	18	55.56	179--1348	0.00335619
SRR1702381	IntS	47971	48.69	1170	48.63	18	55.56	46639--47808	0.00302266
SRR1703333	IntS	39784	47.5	1170	48.72	18	55.56	179--1348	0.00404685
SRR1703338	IntS	39784	47.5	1170	48.72	18	55.56	38452--39621	0.00364468
SRR1703339	IntS	39784	47.5	1170	48.72	18	55.56	179--1348	0.00404685
SRR1703340	IntS	39784	47.5	1170	48.72	18	55.56	38452--39621	0.00364468
SRR1709664	IntA	39267	41.33	1275	49.02	81	49.38	36844--38118	0.0271984
SRR1713646	IntA	39267	41.32	1275	49.02	81	49.38	36844--38118	0.0271984
SRR1720452	IntS	39738	47.54	1170	48.55	18	55.56	179--1348	0.00405154
SRR1720454	IntS	75737	49.56	654	46.64	43	39.53	54995--55648	0.264679
SRR1720474	IntS	42131	47.06	1170	48.72	18	55.56	40799--41968	0.00344165
SRR1724673	IntA	39267	41.33	1275	49.02	81	49.38	36844--38118	0.0271984
SRR1728721	IntS	40753	48.08	1170	48.46	18	55.56	39420--40589	0.00358256
SRR1728729	IntS	40753	48.08	1170	48.46	18	55.56	180--1349	0.00397517
SRR1728734	IntS	40753	48.08	1170	48.46	18	55.56	180--1349	0.00397517
SRR1728735	IntS	40753	48.08	1170	48.46	18	55.56	180--1349	0.00397517
SRR1730385	IntS	48075	48.87	1212	45.05	26	34.62	241--1452	0.00447218
SRR1731983	IntA	44331	49.66	1182	45.77	30	40	232--1413	0.00455663
SRR1732314	IntS	48436	48.85	1212	44.97	26	34.62	47008--48219	0.00394335
SRR1732315	IntS	48436	48.85	1212	44.97	41	24.39	47047--48258	0.00282847
SRR1732316	IntS	48436	48.85	1212	44.97	41	24.39	47047--48258	0.00282847
SRR1732577	IntS	20486	52.43	1251	52.68	19	63.16	15321--16571	0.190179
SRR1732580	IntS	43025	51.97	1173	52.34	22	40.91	41701--42873	0.0030215
SRR1735415	IntS	41414	47.39	1170	49.06	18	55.56	179--1348	0.00388757
SRR1745538	IntS	40532	47.6	1170	48.38	18	55.56	179--1348	0.00397217
SRR1745610	IntS	49454	48.58	1170	48.55	18	55.56	48122--49291	0.00293202
SRR1745613	IntS	49065	49.04	1170	49.15	18	55.56	180--1349	0.00330174
SRR1752835	IntA	39279	41.32	1275	49.02	81	49.38	36856--38130	0.0271901
SRR1752890	IntA	39279	41.32	1275	49.02	81	49.38	36856--38130	0.0271901
SRR1757786	IntS	40753	48.08	1170	48.46	18	55.56	180--1349	0.00397517
SRR1763819	IntA	39280	41.32	1275	49.02	81	49.38	36857--38131	0.0271894
SRR1763820	IntA	39280	41.33	1275	49.02	81	49.38	36857--38131	0.0271894
SRR1763822	IntA	39280	41.33	1275	49.02	81	49.38	36857--38131	0.0271894
SRR1767805	IntA	27215	40.29	1275	49.41	81	49.38	25086--26360	0.0284402
SRR1769380	IntA	27634	48.51	1230	49.92	17	29.41	26197--27426	0.00691178
SRR1769381	IntA	27641	48.51	1230	49.92	17	29.41	26204--27433	0.00691003
SRR1769382	IntA	27648	48.52	1230	49.92	17	29.41	26211--27440	0.00690828
SRR1769383	IntA	27641	48.51	1230	49.92	17	29.41	26204--27433	0.00691003
SRR1769384	IntA	27641	48.51	1230	49.92	17	29.41	26204--27433	0.00691003
SRR1770484	IntA	39279	41.32	1275	49.02	81	49.38	36856--38130	0.0271901
SRR1770485	IntA	39279	41.32	1275	49.02	81	49.38	36856--38130	0.0271901
SRR1770511	IntA	16227	48.78	1221	47.91	29	48.28	235--1455	0.0126949
SRR1774074	IntS	48936	48.3	1170	48.38	18	55.56	179--1348	0.00329001
SRR1774090	IntS	40806	47.68	1170	48.55	18	55.56	39474--40643	0.0035534
SRR1777667	IntS	38067	47.69	1170	48.46	19	57.89	36735--37904	0.0037828
SRR1778003	IntS	40716	47.34	1170	48.8	18	55.56	39384--40553	0.00356125
SRR1783160	IntS	42131	51.36	1221	46.44	42	57.14	184--1404	0.00337044
SRR1783221	IntS	42131	51.36	1221	46.44	42	57.14	184--1404	0.00337044
SRR1783221-1	IntS	50601	48.6	1170	48.55	18	55.56	179--1348	0.00318176
SRR1784332	IntA	39267	41.33	1275	49.02	81	49.38	36844--38118	0.0271984
SRR1791277	IntS	47971	48.69	1170	48.63	18	55.56	46639--47808	0.00302266
SRR1791300	IntS	39880	47.24	1170	49.15	18	55.56	38548--39717	0.00363591
SRR1792716	IntS	40709	47.29	1170	49.15	18	55.56	179--1348	0.0039549
SRR1792721	IntS	40534	47.21	1170	48.55	18	55.56	39202--40371	0.00357724
SRR1792725	IntA	39267	41.32	1275	49.02	81	49.38	36844--38118	0.0271984
SRR1793352	IntS	47971	48.69	1170	48.63	18	55.56	179--1348	0.00335619
SRR1805579	IntS	41029	47.4	1212	44.88	32	37.5	39601--40812	0.00450901
SRR1805583	IntS	39742	48.88	1212	44.88	46	36.96	261--1472	0.00540989
SRR1805614	IntS	42131	51.36	1221	46.44	42	57.14	40767--41987	0.00242102
SRR1805658	IntS	46262	48.37	1212	45.05	26	34.62	44834--46045	0.00412866
SRR1805678	IntS	39809	47.39	1170	48.8	18	55.56	179--1348	0.00404431
SRR1806277	IntA	39267	41.33	1275	49.02	81	49.38	36844--38118	0.0271984
SRR1806278	IntA	39279	41.32	1275	49.02	81	49.38	36856--38130	0.0271901
SRR1810522	IntA	17143	50.36	1260	50.16	19	26.32	15714--16973	0.00880826
SRR1810549	IntS	38441	47.58	1170	48.8	18	55.56	179--1348	0.00418824
SRR1810855	IntS	42044	47.33	1170	48.55	18	55.56	40712--41881	0.00344877
SRR1810862	IntS	42044	47.33	1170	48.55	18	55.56	40712--41881	0.00344877
SRR1812337	IntA	27641	48.51	1230	49.92	17	29.41	26204--27433	0.00691003
SRR1812343	IntA	27641	48.51	1230	49.92	17	29.41	26204--27433	0.00691003
SRR1812344	IntA	27641	48.51	1230	49.92	17	29.41	26204--27433	0.00691003
SRR1812347	IntA	27641	48.51	1230	49.92	17	29.41	26204--27433	0.00691003
SRR1812864	IntS	39738	47.54	1170	48.55	18	55.56	179--1348	0.00405154
SRR1813430	IntA	39267	41.33	1275	49.02	81	49.38	36844--38118	0.0271984
SRR1813451	IntS	47981	48.61	1170	48.63	18	55.56	179--1348	0.0033555
SRR1813454	IntS	48463	48.64	1170	48.55	18	55.56	47131--48300	0.00299197
SRR1814291	IntS	41467	46.95	1170	48.8	18	55.56	179--1348	0.0038826
SRR1814296	IntA	39267	41.33	1275	49.02	81	49.38	36844--38118	0.0271984
SRR1814297	IntA	39279	41.32	1275	49.02	81	49.38	36856--38130	0.0271901
SRR1814320	IntA	39253	41.33	1275	49.02	81	49.38	36830--38104	0.0272081
SRR1814442	IntA	39279	41.32	1275	49.02	81	49.38	36856--38130	0.0271901
SRR1814444	IntA	39267	41.33	1275	49.02	81	49.38	36844--38118	0.0271984
SRR1814447	IntA	39279	41.32	1275	49.02	81	49.38	36856--38130	0.0271901
SRR1814454	IntA	39279	41.32	1275	49.02	81	49.38	36856--38130	0.0271901
SRR1814927	IntA	39279	41.32	1275	49.02	81	49.38	36856--38130	0.0271901
SRR1814936	IntA	39280	41.33	1275	49.02	81	49.38	36857--38131	0.0271894
SRR1815499	IntA	39279	41.32	1275	49.02	81	49.38	36856--38130	0.0271901
SRR1816323	IntA	39279	41.32	1275	49.02	81	49.38	36856--38130	0.0271901
SRR1816326	IntA	39253	41.33	1275	49.02	81	49.38	36830--38104	0.0272081
SRR1816335	IntA	39279	41.32	1275	49.02	81	49.38	36856--38130	0.0271901
SRR1816337	IntA	39279	41.33	1275	49.02	81	49.38	36856--38130	0.0271901
SRR1816545	IntS	48513	48.55	1170	48.97	18	55.56	47181--48350	0.00298889
SRR1816631	IntS	39527	47.71	1158	47.67	20	50	38211--39368	0.00351658
SRR1816812	IntS	47971	48.69	1170	48.63	18	55.56	179--1348	0.00335619
SRR1816813	IntS	42044	47.33	1170	48.55	18	55.56	40712--41881	0.00344877
SRR1816821	IntS	42044	47.33	1170	48.55	18	55.56	179--1348	0.00382932
SRR1816822	IntS	42044	47.33	1170	48.55	18	55.56	40712--41881	0.00344877
SRR1816838	IntS	47971	48.69	1170	48.63	18	55.56	179--1348	0.00335619
SRR1816839	IntS	47971	48.69	1170	48.63	18	55.56	179--1348	0.00335619
SRR1816860	IntS	47971	48.69	1170	48.63	18	55.56	179--1348	0.00335619
SRR1821279	IntS	39124	47.51	1170	48.8	18	55.56	37792--38961	0.00370616
SRR1821289	IntA	40150	49.84	1182	46.7	19	31.58	38755--39936	0.00485679
SRR1821307	IntS	47238	48.45	1170	48.63	18	55.56	179--1348	0.00340827
SRR1822275	IntA	39267	41.33	1275	49.02	81	49.38	36844--38118	0.0271984
SRR1822284	IntA	37765	49.38	1290	44.81	23	34.78	36404--37693	0.0012975
SRR1824461	IntA	27641	48.51	1230	49.92	17	29.41	26204--27433	0.00691003
SRR1828973	IntA	39267	41.33	1275	49.02	81	49.38	36844--38118	0.0271984
SRR1849357	IntS	41705	47.19	1170	48.55	18	55.56	40373--41542	0.0034768
SRR1849389	IntS	42129	52.64	1173	52.34	22	40.91	40805--41977	0.00308576
SRR1908950	IntA	39267	41.33	1275	49.02	81	49.38	36844--38118	0.0271984
SRR1908997	IntS	40966	47.77	1170	48.46	18	55.56	39634--40803	0.00353952
SRR1910772	IntS	40727	47.65	1170	48.72	18	55.56	179--1348	0.00395315
SRR1916078	IntS	40646	47.03	1170	48.72	18	55.56	39314--40483	0.00356739
SRR1916120	IntS	41063	47.37	1170	48.46	18	55.56	39731--40900	0.00353116
SRR1916123	IntS	41643	47.3	1170	48.55	18	55.56	40311--41480	0.00348198
SRR1917104	IntA	39267	41.33	1275	49.02	81	49.38	36844--38118	0.0271984
SRR1917111	IntA	39254	41.33	1275	49.02	81	49.38	36831--38105	0.0272074
SRR1917115	IntA	39279	41.32	1275	49.02	81	49.38	36856--38130	0.0271901
SRR1917445	IntA	39256	41.33	1275	48.94	81	49.38	36833--38107	0.027206
SRR1917480	IntS	42071	47.33	1170	48.55	18	55.56	40739--41908	0.00344656
SRR1917488	IntS	41052	47.52	1170	49.15	18	55.56	39720--40889	0.00353211
SRR1920214	IntS	48957	49.1	1212	45.05	26	34.62	47529--48740	0.00390138
SRR1923641	IntA	39267	41.33	1275	49.02	81	49.38	36844--38118	0.0271984
SRR1923645	IntS	47971	48.69	1170	48.63	18	55.56	179--1348	0.00335619
SRR1946842	IntA	39279	41.32	1275	49.02	81	49.38	36856--38130	0.0271901
SRR1946872	IntS	42250	46.92	1170	48.72	18	55.56	179--1348	0.00381065
SRR1946955	IntS	42578	49.7	1170	48.55	18	55.56	179--1348	0.0037813
SRR1952939	IntA	39267	41.33	1275	49.02	81	49.38	36844--38118	0.0271984
SRR1957748	IntA	39280	41.33	1275	49.02	81	49.38	36857--38131	0.0271894
SRR1957750	IntA	39279	41.33	1275	49.02	81	49.38	36856--38130	0.0271901
SRR1957804	IntA	39267	41.33	1275	49.02	81	49.38	36844--38118	0.0271984
SRR1957898	IntA	39280	41.33	1275	49.02	81	49.38	36857--38131	0.0271894
SRR1957942	IntA	39280	41.33	1275	49.02	81	49.38	36857--38131	0.0271894
SRR1957983	IntA	39280	41.33	1275	49.02	81	49.38	36857--38131	0.0271894
SRR1958028	IntA	39280	41.33	1275	49.02	81	49.38	36857--38131	0.0271894
SRR1958050	IntA	27215	40.29	1275	49.41	81	49.38	934--2208	0.031343
SRR1958052	IntA	39280	41.33	1275	49.02	81	49.38	36857--38131	0.0271894
SRR1958067	IntA	39280	41.33	1275	49.02	81	49.38	36857--38131	0.0271894
SRR1958119	IntA	39279	41.33	1275	49.02	81	49.38	36856--38130	0.0271901
SRR1958131	IntA	39280	41.33	1275	49.02	81	49.38	36857--38131	0.0271894
SRR1958136	IntA	39280	41.33	1275	49.02	81	49.38	36857--38131	0.0271894
SRR1958139	IntA	39273	41.32	1275	49.02	81	49.38	36850--38124	0.0271943
SRR1958229	IntS	50330	48.29	1170	48.89	29	51.72	40516--41685	0.17119
SRR1958280	IntA	39280	41.33	1275	49.02	81	49.38	36857--38131	0.0271894
SRR1958347	IntA	39280	41.33	1275	49.02	81	49.38	36857--38131	0.0271894
SRR1958350	IntS	50600	48.34	1170	48.89	190	55.26	8764--9933	0.169447
SRR1958357	IntA	27215	40.3	1275	49.41	81	49.38	934--2208	0.031343
SRR1958403	IntA	39267	41.33	1275	48.94	81	49.38	1228--2502	0.0292103
SRR1958421	IntA	39280	41.33	1275	49.02	81	49.38	36857--38131	0.0271894
SRR1958517	IntA	39280	41.33	1275	49.02	81	49.38	36857--38131	0.0271894
SRR1958528	IntA	39279	41.32	1275	49.02	81	49.38	36856--38130	0.0271901
SRR1958539	IntA	39267	41.33	1275	49.02	81	49.38	36844--38118	0.0271984
SRR1958546	IntA	39280	41.33	1275	49.02	81	49.38	36857--38131	0.0271894
SRR1958619	IntA	27215	40.29	1275	49.41	81	49.38	25086--26360	0.0284402
SRR1959266	IntA	27215	40.3	1275	49.41	81	49.38	934--2208	0.031343
SRR1959273	IntA	39279	41.32	1275	49.02	81	49.38	36856--38130	0.0271901
SRR1959312	IntA	38297	41.18	1275	48.94	19	42.11	36776--38050	0.00595347
SRR1959321	IntA	39280	41.33	1275	49.02	81	49.38	36857--38131	0.0271894
SRR1959404	IntA	39267	41.34	1275	48.94	81	49.38	36844--38118	0.0271984
SRR1959498	IntA	39267	41.33	1275	49.02	81	49.38	36844--38118	0.0271984
SRR1959724	IntA	39280	41.33	1275	49.02	81	49.38	36857--38131	0.0271894
SRR1960089	IntA	39273	41.32	1275	49.02	81	49.38	36850--38124	0.0271943
SRR1960205	IntA	39279	41.32	1275	49.02	81	49.38	36856--38130	0.0271901
SRR1960282	IntS	38691	50.15	1254	53.67	30	33.33	37319--38572	0.00230028
SRR1960298	IntA	39267	41.33	1275	49.02	81	49.38	36844--38118	0.0271984
SRR1963244	IntA	39280	41.33	1275	49.02	81	49.38	36857--38131	0.0271894
SRR1963257	IntA	25063	40.75	1275	49.41	81	49.38	934--2208	0.0340342
SRR1963285	IntA	39256	41.33	1275	49.02	81	49.38	36833--38107	0.027206
SRR1963377	IntA	27215	40.3	1275	49.41	81	49.38	25086--26360	0.0284402
SRR1963439	IntA	39280	41.33	1275	49.02	81	49.38	36857--38131	0.0271894
SRR1963476	IntA	27215	40.3	1275	49.41	81	49.38	934--2208	0.031343
SRR1963524	IntA	39280	41.33	1275	49.02	81	49.38	36857--38131	0.0271894
SRR1964473	IntS	48957	49.09	1212	45.05	26	34.62	47529--48740	0.00390138
SRR1965035	IntS	49869	48.23	1212	44.97	41	24.39	48480--49691	0.0027472
SRR1965044	IntA	39280	41.33	1275	49.02	81	49.38	36857--38131	0.0271894
SRR1965067	IntA	39280	41.33	1275	49.02	81	49.38	36857--38131	0.0271894
SRR1965102	IntA	39279	41.32	1275	49.02	81	49.38	36856--38130	0.0271901
SRR1965161	IntS	50600	48.34	1170	48.89	240	55.83	8814--9983	0.169447
SRR1965213	IntA	39280	41.33	1275	49.02	81	49.38	36857--38131	0.0271894
SRR1965237	IntA	39280	41.33	1275	49.02	81	49.38	36857--38131	0.0271894
SRR1965249	IntS	40935	47.02	1170	48.63	18	55.56	39603--40772	0.0035422
SRR1965266	IntA	39280	41.33	1275	49.02	81	49.38	36857--38131	0.0271894
SRR1965299	IntA	27215	40.3	1275	49.41	81	49.38	25086--26360	0.0284402
SRR1965327	IntA	39280	41.33	1275	49.02	81	49.38	36857--38131	0.0271894
SRR1965347	IntA	44536	54.34	471	54.56	21	28.57	43875--44345	0.00381714
SRR1965375	IntA	39280	41.33	1275	49.02	81	49.38	36857--38131	0.0271894
SRR1965378	IntA	39280	41.33	1275	49.02	81	49.38	36857--38131	0.0271894
SRR1965458	IntA	39280	41.33	1275	49.02	81	49.38	36857--38131	0.0271894
SRR1965464	IntA	39292	41.32	1275	49.02	81	49.38	36869--38143	0.0271811
SRR1965503	IntA	39264	41.33	1275	49.02	81	49.38	36841--38115	0.0272005
SRR1965506	IntA	39280	41.33	1275	49.02	81	49.38	36857--38131	0.0271894
SRR1965520	IntA	39279	41.33	1275	49.02	81	49.38	36856--38130	0.0271901
SRR1965529	IntA	39280	41.33	1275	49.02	81	49.38	36857--38131	0.0271894
SRR1965530	IntA	39280	41.33	1275	49.02	81	49.38	36857--38131	0.0271894
SRR1965580	IntA	39279	41.32	1275	49.02	81	49.38	36856--38130	0.0271901
SRR1965640	IntA	39267	41.33	1275	49.02	81	49.38	36844--38118	0.0271984
SRR1965726	IntA	39280	41.33	1275	49.02	81	49.38	36857--38131	0.0271894
SRR1965735	IntA	39280	41.33	1275	49.02	81	49.38	36857--38131	0.0271894
SRR1965792	IntA	39280	41.33	1275	49.02	81	49.38	36857--38131	0.0271894
SRR1965796	IntA	39280	41.33	1275	49.02	81	49.38	36857--38131	0.0271894
SRR1965958	IntA	39280	41.33	1275	49.02	81	49.38	36857--38131	0.0271894
SRR1965963	IntA	39253	41.33	1275	49.02	81	49.38	36830--38104	0.0272081
SRR1966012	IntA	27215	40.3	1275	49.41	81	49.38	25086--26360	0.0284402
SRR1966016	IntA	39280	41.33	1275	49.02	81	49.38	36857--38131	0.0271894
SRR1966076	IntA	39280	41.32	1275	49.02	81	49.38	36857--38131	0.0271894
SRR1966114	IntA	39267	41.33	1275	49.02	81	49.38	36844--38118	0.0271984
SRR1966171	IntA	39280	41.33	1275	49.02	81	49.38	36857--38131	0.0271894
SRR1966237	IntS	45509	46.97	1056	48.67	18	55.56	293--1348	0.00604276
SRR1966240	IntA	39280	41.33	1275	49.02	81	49.38	36857--38131	0.0271894
SRR1966307	IntA	39280	41.33	1275	49.02	81	49.38	36857--38131	0.0271894
SRR1966309	IntA	39280	41.33	1275	49.02	81	49.38	36857--38131	0.0271894
SRR1966339	IntA	39280	41.33	1275	49.02	81	49.38	36857--38131	0.0271894
SRR1966411	IntA	41951	50.12	1230	49.84	17	29.41	40514--41743	0.00455293
SRR1966469	IntA	39279	41.32	1275	49.02	81	49.38	36856--38130	0.0271901
SRR1966478	IntA	39280	41.33	1275	49.02	81	49.38	36857--38131	0.0271894
SRR1966502	IntA	39280	41.32	1275	49.02	81	49.38	36857--38131	0.0271894
SRR1966532	IntA	39273	41.32	1275	49.02	81	49.38	36850--38124	0.0271943
SRR1966587	IntA	39267	41.34	1275	48.94	81	49.38	36844--38118	0.0271984
SRR1966619	IntA	39280	41.33	1275	49.02	81	49.38	36857--38131	0.0271894
SRR1966621	IntA	25173	40.92	1275	49.33	81	49.38	934--2208	0.0338855
SRR1966628	IntA	39280	41.33	1275	49.02	81	49.38	36857--38131	0.0271894
SRR1966747	IntA	39267	41.33	1275	48.94	81	49.38	36844--38118	0.0271984
SRR1966755	IntA	39280	41.33	1275	49.02	81	49.38	36857--38131	0.0271894
SRR1966829	IntA	39280	41.33	1275	49.02	81	49.38	36857--38131	0.0271894
SRR1966860	IntA	39267	41.33	1275	49.02	81	49.38	36844--38118	0.0271984
SRR1966861	IntA	39279	41.32	1275	49.02	81	49.38	36856--38130	0.0271901
SRR1966897	IntA	27215	40.3	1275	49.41	81	49.38	934--2208	0.031343
SRR1966923	IntA	39280	41.33	1275	49.02	81	49.38	36857--38131	0.0271894
SRR1966928	IntA	39280	41.33	1275	49.02	81	49.38	36857--38131	0.0271894
SRR1966990	IntS	49452	48.44	1170	48.55	18	55.56	179--1348	0.00325568
SRR1967018	IntA	39280	41.33	1275	49.02	81	49.38	36857--38131	0.0271894
SRR1967028	IntA	39280	41.33	1275	49.02	81	49.38	36857--38131	0.0271894
SRR1967046	IntA	39280	41.33	1275	49.02	81	49.38	36857--38131	0.0271894
SRR1967115	IntA	39280	41.33	1275	49.02	81	49.38	36857--38131	0.0271894
SRR1967170	IntA	39280	41.33	1275	49.02	81	49.38	36857--38131	0.0271894
SRR1967204	IntA	39279	41.32	1275	49.02	81	49.38	36856--38130	0.0271901
SRR1967231	IntA	39280	41.33	1275	49.02	81	49.38	36857--38131	0.0271894
SRR1967300	IntA	39280	41.33	1275	49.02	81	49.38	36857--38131	0.0271894
SRR1967394	IntA	39280	41.33	1275	49.02	81	49.38	36857--38131	0.0271894
SRR1967396	IntA	39280	41.33	1275	49.02	81	49.38	36857--38131	0.0271894
SRR1967449	IntA	39280	41.33	1275	49.02	81	49.38	36857--38131	0.0271894
SRR1967510	IntA	39280	41.33	1275	49.02	81	49.38	36857--38131	0.0271894
SRR1967533	IntA	39280	41.33	1275	49.02	81	49.38	36857--38131	0.0271894
SRR1967540	IntA	39280	41.33	1275	49.02	81	49.38	36857--38131	0.0271894
SRR1967592	IntA	39280	41.33	1275	49.02	81	49.38	36857--38131	0.0271894
SRR1967600	IntA	39280	41.33	1275	49.02	81	49.38	36857--38131	0.0271894
SRR1967607	IntA	39280	41.33	1275	49.02	81	49.38	36857--38131	0.0271894
SRR1967670	IntA	38763	41.39	1275	49.02	81	49.38	36340--37614	0.027552
SRR1967724	IntA	27216	40.3	1275	49.41	81	49.38	934--2208	0.0313419
SRR1967762	IntA	39280	41.33	1275	49.02	81	49.38	36857--38131	0.0271894
SRR1967793	IntA	39280	41.33	1275	49.02	81	49.38	36857--38131	0.0271894
SRR1967902	IntA	39279	41.33	1275	49.02	81	49.38	36856--38130	0.0271901
SRR1968037	IntA	39280	41.33	1275	49.02	81	49.38	36857--38131	0.0271894
SRR1968044	IntA	42533	50.73	1182	46.62	28	32.14	231--1412	0.00477276
SRR1968077	IntS	49412	48.53	1170	48.55	18	55.56	48080--49249	0.00293451
SRR1968103	IntA	39267	41.33	1275	49.02	81	49.38	36844--38118	0.0271984
SRR1968123	IntA	39264	41.33	1275	49.02	81	49.38	36841--38115	0.0272005
SRR1968138	IntA	39280	41.33	1275	49.02	81	49.38	36857--38131	0.0271894
SRR1968180	IntA	39280	41.33	1275	49.02	81	49.38	36857--38131	0.0271894
SRR1968210	IntS	40323	47.1	1056	48.58	58	50	24553--25608	0.36349
SRR1968230	IntS	45509	46.97	1056	48.67	18	55.56	44177--45232	0.00569118
SRR1968279	IntA	39279	41.32	1275	49.02	81	49.38	36856--38130	0.0271901
SRR1968292	IntA	27215	40.29	1275	49.41	81	49.38	25086--26360	0.0284402
SRR1968299	IntA	39280	41.33	1275	49.02	81	49.38	36857--38131	0.0271894
SRR1968303	IntA	39280	41.33	1275	49.02	81	49.38	36857--38131	0.0271894
SRR1968339	IntA	39279	41.32	1275	49.02	81	49.38	36856--38130	0.0271901
SRR1968355	IntA	39280	41.33	1275	49.02	81	49.38	36857--38131	0.0271894
SRR1968369	IntA	39279	41.32	1275	49.02	81	49.38	36856--38130	0.0271901
SRR1968374	IntA	39280	41.33	1275	49.02	81	49.38	36857--38131	0.0271894
SRR1968413	IntA	39280	41.33	1275	49.02	81	49.38	36857--38131	0.0271894
SRR1968556	IntA	39280	41.33	1275	49.02	81	49.38	36857--38131	0.0271894
SRR1968586	IntA	39280	41.33	1275	49.02	81	49.38	36857--38131	0.0271894
SRR1968627	IntA	39280	41.33	1275	49.02	81	49.38	36857--38131	0.0271894
SRR1968640	IntA	39267	41.33	1275	49.02	81	49.38	36844--38118	0.0271984
SRR1968845	IntA	39267	41.33	1275	49.02	81	49.38	36844--38118	0.0271984
SRR1968880	IntA	39279	41.32	1275	49.02	81	49.38	36856--38130	0.0271901
SRR1968882	IntA	39280	41.33	1275	49.02	81	49.38	36857--38131	0.0271894
SRR1968895	IntS	40517	47.6	1170	48.38	18	55.56	179--1348	0.00397364
SRR1968913	IntS	46770	48.76	1212	44.88	26	34.62	241--1452	0.00459696
SRR1968926	IntA	39279	41.33	1275	49.02	81	49.38	36856--38130	0.0271901
SRR1968931	IntA	39280	41.33	1275	49.02	81	49.38	36857--38131	0.0271894
SRR1969011	IntA	39280	41.33	1275	49.02	81	49.38	36857--38131	0.0271894
SRR1969015	IntA	39280	41.33	1275	49.02	81	49.38	36857--38131	0.0271894
SRR1969043	IntA	39280	41.33	1275	49.02	81	49.38	36857--38131	0.0271894
SRR1969113	IntA	39279	41.32	1275	49.02	81	49.38	36856--38130	0.0271901
SRR1969118	IntA	39280	41.33	1275	49.02	81	49.38	36857--38131	0.0271894
SRR1969152	IntA	39280	41.33	1275	49.02	81	49.38	36857--38131	0.0271894
SRR1969172	IntA	39280	41.33	1275	49.02	81	49.38	36857--38131	0.0271894
SRR1969194	IntA	39280	41.33	1275	49.02	81	49.38	36857--38131	0.0271894
SRR1969332	IntA	39279	41.32	1275	49.02	81	49.38	36856--38130	0.0271901
SRR1969365	IntA	39280	41.33	1275	49.02	81	49.38	36857--38131	0.0271894
SRR1969372	IntA	39280	41.33	1275	49.02	81	49.38	36857--38131	0.0271894
SRR1969385	IntA	39267	41.32	1275	49.02	81	49.38	36844--38118	0.0271984
SRR1969386	IntA	39280	41.33	1275	49.02	81	49.38	36857--38131	0.0271894
SRR1969412	IntA	16045	50.68	1227	49.31	29	48.28	14608--15834	0.0113431
SRR1969431	IntA	39280	41.33	1275	49.02	81	49.38	36857--38131	0.0271894
SRR1969435	IntA	39280	41.33	1275	49.02	81	49.38	36857--38131	0.0271894
SRR1969466	IntA	27215	40.3	1275	49.41	81	49.38	934--2208	0.031343
SRR1969471	IntA	39280	41.33	1275	49.02	81	49.38	36857--38131	0.0271894
SRR1969526	IntA	39280	41.33	1275	49.02	81	49.38	36857--38131	0.0271894
SRR1969546	IntA	39280	41.33	1275	49.02	81	49.38	36857--38131	0.0271894
SRR1969565	IntS	41118	47.24	1170	48.46	18	55.56	179--1348	0.00391556
SRR1969671	IntA	39280	41.33	1275	49.02	81	49.38	36857--38131	0.0271894
SRR1969681	IntA	39280	41.32	1275	49.02	81	49.38	36857--38131	0.0271894
SRR1969697	IntS	41226	47.27	1170	48.46	18	55.56	179--1348	0.0039053
SRR1969713	IntA	39280	41.32	1275	49.02	81	49.38	36857--38131	0.0271894
SRR1969805	IntA	39280	41.33	1275	49.02	81	49.38	36857--38131	0.0271894
SRR1969806	IntS	50697	48.35	1212	45.05	33	33.33	49177--50388	0.00544411
SRR1969867	IntA	39280	41.33	1275	49.02	81	49.38	36857--38131	0.0271894
SRR1969925	IntA	39280	41.33	1275	49.02	81	49.38	36857--38131	0.0271894
SRR1970130	IntA	39280	41.33	1275	49.02	81	49.38	1228--2502	0.0292006
SRR1970188	IntA	39280	41.33	1275	49.02	81	49.38	36857--38131	0.0271894
SRR1970205	IntA	27215	40.3	1275	49.41	81	49.38	25086--26360	0.0284402
SRR1970271	IntA	39280	41.33	1275	49.02	81	49.38	36857--38131	0.0271894
SRR1970372	IntS	41604	48.66	1212	44.97	57	29.82	40215--41426	0.00290837
SRR1970581	IntS	40353	47.29	1170	48.55	18	55.56	39021--40190	0.00359329
SRR1970594	IntA	16045	50.68	1227	49.31	29	48.28	14608--15834	0.0113431
SRR1973883	IntA	39267	41.33	1275	49.02	81	49.38	36844--38118	0.0271984
SRR1974004	IntS	39866	47.72	1170	48.55	18	55.56	38534--39703	0.00363718
SRR1979315	IntA	43282	49.73	1182	46.62	23	39.13	41947--43128	0.00302666
SRR1980615	IntS	41309	51.37	1221	46.44	42	57.14	184--1404	0.00343751
SRR1982036	IntS	11319	44.28	1182	46.79	22	40.91	182--1363	0.0141355
SRR1982125	IntS	47971	48.69	1170	48.63	18	55.56	179--1348	0.00335619
SRR1982128	IntA	39267	41.33	1275	49.02	81	49.38	36844--38118	0.0271984
SRR1982180	IntA	39267	41.33	1275	49.02	81	49.38	36844--38118	0.0271984
SRR1995522	IntA	39267	41.33	1275	49.02	81	49.38	36844--38118	0.0271984
SRR1995742	IntS	51311	48.26	1212	44.97	41	24.39	49922--51133	0.00266999
SRR1996141	IntS	41220	47.47	1170	48.46	18	55.56	39888--41057	0.00351771
SRR1996194	IntA	39267	41.33	1275	49.02	81	49.38	36844--38118	0.0271984
SRR2000245	IntA	27215	40.3	1275	49.41	81	49.38	25086--26360	0.0284402
SRR2002728	IntS	48172	48.28	1212	44.97	57	29.82	233--1444	0.00365358
SRR2005755	IntS	43255	47.58	1170	48.55	18	55.56	179--1348	0.00372211
SRR2005894	IntS	41109	47.26	1170	48.72	18	55.56	179--1348	0.00391642
SRR2005919	IntS	41109	47.26	1170	48.72	18	55.56	179--1348	0.00391642
SRR2005920	IntS	45509	46.97	1056	48.67	18	55.56	44177--45232	0.00569118
SRR2009034	IntA	39267	41.33	1275	49.02	81	49.38	36844--38118	0.0271984
SRR2011314	IntS	48413	48.91	1212	44.88	26	34.62	46985--48196	0.00394522
SRR2011320	IntA	27215	40.3	1275	49.41	81	49.38	25086--26360	0.0284402
SRR2011433	IntS	40480	47.2	1170	48.55	18	55.56	39148--40317	0.00358202
SRR2015051	IntA	39267	41.33	1275	49.02	81	49.38	36844--38118	0.0271984
SRR2016682	IntA	39285	41.32	1275	49.02	81	49.38	36862--38136	0.0271859
SRR2025284	IntS	47690	49.11	1212	45.05	33	30.3	209--1420	0.0036905
SRR2025295	IntS	48638	48.77	1212	45.05	65	30.77	241--1452	0.00361857
SRR2025316	IntA	39267	41.33	1275	49.02	81	49.38	36844--38118	0.0271984
SRR2025320	IntA	39279	41.32	1275	49.02	81	49.38	36856--38130	0.0271901
SRR2029477	IntA	39279	41.32	1275	49.02	81	49.38	36856--38130	0.0271901
SRR2032018	IntS	43255	47.58	1170	48.55	18	55.56	41923--43092	0.00335221
SRR2032024	IntS	43255	47.58	1170	48.55	18	55.56	41923--43092	0.00335221
SRR2032026	IntS	42098	47.34	1170	48.55	18	55.56	40766--41935	0.00344434
SRR2032032	IntS	42098	47.34	1170	48.55	18	55.56	40766--41935	0.00344434
SRR2032033	IntS	42071	47.33	1170	48.55	18	55.56	179--1348	0.00382686
SRR2038207	IntA	39267	41.33	1275	49.02	81	49.38	36844--38118	0.0271984
SRR2038211	IntA	39279	41.32	1275	49.02	81	49.38	36856--38130	0.0271901
SRR2039115	IntS	41309	51.37	1221	46.44	42	57.14	184--1404	0.00343751
SRR2039125	IntA	44799	51.19	1230	50.08	17	29.41	223--1452	0.00459832
SRR2039728	IntS	43046	50.47	1056	48.86	18	55.56	293--1348	0.00638851
SRR2040620	IntS	40471	47.77	1170	49.15	18	55.56	39139--40308	0.00358281
SRR2051442	IntA	27641	48.51	1230	49.92	17	29.41	26204--27433	0.00691003
SRR2053354	IntS	40858	47.35	1170	48.55	18	55.56	179--1348	0.00394048
SRR2053360	IntA	26539	40.14	1275	49.41	80	48.75	261--1535	0.00682015
SRR2056003	IntA	39279	41.32	1275	49.02	81	49.38	36856--38130	0.0271901
SRR2064129	IntA	39267	41.33	1275	49.02	81	49.38	36844--38118	0.0271984
SRR2067476	IntA	39267	41.33	1275	49.02	81	49.38	36844--38118	0.0271984
SRR2070978	IntS	50616	48.54	1170	48.55	18	55.56	179--1348	0.00318081
SRR2072493	IntA	39279	41.32	1275	49.02	81	49.38	36856--38130	0.0271901
SRR2072695	IntA	39267	41.33	1275	49.02	81	49.38	36844--38118	0.0271984
SRR2075048	IntA	39279	41.32	1275	49.02	81	49.38	36856--38130	0.0271901
SRR2075049	IntS	40966	47.77	1170	48.46	18	55.56	39634--40803	0.00353952
SRR2075983	IntS	43772	50.77	1212	45.05	26	34.62	241--1452	0.00491182
SRR2075997	IntA	46439	50.44	1188	45.62	74	41.89	20263--21450	0.434742
SRR2076008	IntS	43179	50.74	1221	46.11	42	57.14	184--1404	0.00328864
SRR2076030	IntS	39161	48.74	1170	48.89	20	50	179--1348	0.00406016
SRR2078900	IntS	40453	47.93	1170	48.55	18	55.56	39121--40290	0.00358441
SRR2082842	IntS	38067	47.69	1170	48.46	19	57.89	180--1349	0.00422938
SRR2085668	IntS	51311	48.26	1212	44.97	26	34.62	49883--51094	0.0037224
SRR2085669	IntS	41434	47.31	1170	48.46	18	55.56	40102--41271	0.00349954
SRR2086562	IntA	40264	49.93	1254	55.98	18	33.33	208--1461	0.00471886
SRR2086592	IntS	40144	47.49	1170	48.63	18	55.56	38812--39981	0.003612
SRR2086989	IntS	50413	48.28	1170	48.55	18	55.56	49081--50250	0.00287624
SRR2087273	IntS	36649	53.65	1173	52.51	23	39.13	173--1345	0.00409288
SRR2087279	IntS	43229	47.58	1170	49.4	18	55.56	179--1348	0.00372435
SRR2087280	IntS	47971	48.69	1170	48.63	18	55.56	179--1348	0.00335619
SRR2088774	IntS	37945	51.4	1251	53.16	19	26.32	149--1399	0.00342601
SRR2093805	IntA	39267	41.33	1275	49.02	81	49.38	36844--38118	0.0271984
SRR2095395	IntA	39267	41.33	1275	49.02	81	49.38	36844--38118	0.0271984
SRR2096555	IntS	40229	47.15	1170	48.8	18	55.56	38897--40066	0.00360436
SRR2096595	IntS	50167	49.05	1212	45.05	26	34.62	48739--49950	0.00380728
SRR2096628	IntS	41309	51.38	1221	46.44	42	57.14	39945--41165	0.0024692
SRR2102382	IntA	27215	40.3	1275	49.41	81	49.38	934--2208	0.031343
SRR2102400	IntA	39279	41.32	1275	49.02	81	49.38	36856--38130	0.0271901
SRR2102422	IntS	47971	48.69	1170	48.63	18	55.56	179--1348	0.00335619
SRR2102436	IntS	40709	47.29	1170	49.15	18	55.56	179--1348	0.0039549
SRR2102494	IntA	39267	41.33	1275	49.02	81	49.38	36844--38118	0.0271984
SRR2102501	IntS	39225	47.77	1170	48.8	18	55.56	179--1348	0.00410453
SRR2102512	IntS	24967	47.09	1212	44.88	26	34.62	241--1452	0.00861137
SRR2104606	IntS	50514	48.42	1170	48.55	18	55.56	179--1348	0.00318724
SRR2107087	IntS	43158	48.48	1212	45.05	41	24.39	217--1428	0.00407804
SRR2124407	IntS	49424	48.58	1170	48.55	18	55.56	179--1348	0.00325753
SRR2124498	IntS	51135	48.27	1170	48.55	18	55.56	49803--50972	0.00283563
SRR2124525	IntS	51135	48.27	1170	48.55	18	55.56	49803--50972	0.00283563
SRR2125035	IntS	48115	48.6	1170	48.63	18	55.56	179--1348	0.00334615
SRR2125041	IntS	41930	48.5	1212	44.8	41	24.39	217--1428	0.00419747
SRR2126722	IntA	39267	41.33	1275	49.02	81	49.38	36844--38118	0.0271984
SRR2127527	IntA	43849	49.85	1230	50.08	17	29.41	42412--43641	0.00435586
SRR2133339	IntA	39279	41.32	1275	49.02	81	49.38	36856--38130	0.0271901
SRR2134677	IntS	42326	47.26	1158	47.58	20	55	41010--42167	0.00328403
SRR2136786	IntA	40403	51.7	1230	49.92	17	29.41	223--1452	0.00509863
SRR2140697	IntS	40665	47.08	1170	48.72	18	55.56	39333--40502	0.00356572
SRR2140780	IntA	39279	41.32	1275	49.02	81	49.38	36856--38130	0.0271901
SRR2143360	IntA	39267	41.33	1275	49.02	81	49.38	36844--38118	0.0271984
SRR2143451	IntA	39267	41.33	1275	49.02	81	49.38	36844--38118	0.0271984
SRR2143459	IntA	39279	41.32	1275	49.02	81	49.38	36856--38130	0.0271901
SRR2143460	IntA	39267	41.33	1275	49.02	81	49.38	36844--38118	0.0271984
SRR2143462	IntS	43159	51.43	1173	52.43	22	40.91	172--1344	0.00347552
SRR2143502	IntS	40966	47.77	1170	48.46	18	55.56	39634--40803	0.00353952
SRR2153001	IntS	50161	48.69	1170	48.55	18	55.56	179--1348	0.00320967
SRR2156622	IntS	48062	48.59	1170	48.8	18	55.56	179--1348	0.00334984
SRR2156628	IntS	41276	47.06	1170	48.46	19	57.89	39944--41113	0.00348871
SRR2157018	IntA	39267	41.33	1275	49.02	81	49.38	36844--38118	0.0271984
SRR2163245	IntS	43794	48.25	1170	48.55	18	55.56	179--1348	0.0036763
SRR2168972	IntA	39267	41.33	1275	49.02	81	49.38	36844--38118	0.0271984
SRR2174054	IntS	10871	44.6	1224	45.51	23	47.83	132--1355	0.0100267
SRR2174057	IntS	42573	48.66	1170	48.29	18	55.56	41241--42410	0.00340591
SRR2174120	IntA	42594	50.23	1182	46.7	23	39.13	41259--42440	0.00307555
SRR2174160	IntA	44331	49.65	1182	45.77	30	40	42946--44127	0.00392502
SRR2175337	IntS	48700	48.14	1170	48.63	18	55.56	179--1348	0.00330596
SRR2175356	IntA	39279	41.32	1275	49.02	81	49.38	36856--38130	0.0271901
SRR2182933	IntA	27215	40.3	1275	49.41	81	49.38	25086--26360	0.0284402
SRR2188116	IntS	40864	47.72	1170	49.4	18	55.56	39532--40701	0.00354836
SRR2188119	IntS	47697	49.24	1212	44.88	41	24.39	46308--47519	0.0028723
SRR2192125	IntS	59444	50.03	1158	47.15	90	45.56	28181--29338	0.472562
SRR2192131	IntA	39267	41.33	1275	49.02	81	49.38	36844--38118	0.0271984
SRR2192132	IntS	42370	52.53	1173	52.26	24	37.5	172--1344	0.00349304
SRR2192169	IntA	39279	41.32	1275	49.02	81	49.38	36856--38130	0.0271901
SRR2192186	IntA	39285	41.32	1275	49.02	81	49.38	36862--38136	0.0271859
SRR2192190	IntA	39267	41.33	1275	49.02	81	49.38	36844--38118	0.0271984
SRR2192193	IntA	39267	41.33	1275	49.02	81	49.38	36844--38118	0.0271984
SRR2192196	IntA	39267	41.33	1275	49.02	81	49.38	36844--38118	0.0271984
SRR2194102	IntA	39267	41.33	1275	49.02	81	49.38	36844--38118	0.0271984
SRR2194108	IntA	39267	41.33	1275	49.02	81	49.38	36844--38118	0.0271984
SRR2194502	IntA	39267	41.33	1275	49.02	81	49.38	36844--38118	0.0271984
SRR2194503	IntA	39279	41.32	1275	49.02	81	49.38	36856--38130	0.0271901
SRR2227323	IntS	41318	47.73	1170	48.46	19	57.89	180--1349	0.00389661
SRR2229850	IntA	39279	41.32	1275	49.02	81	49.38	36856--38130	0.0271901
SRR2229851	IntA	39279	41.32	1275	49.02	81	49.38	36856--38130	0.0271901
SRR2239738	IntS	38254	47.49	1170	48.46	18	55.56	36922--38091	0.00379045
SRR2239757	IntS	41168	47.65	1170	48.46	19	57.89	39836--41005	0.00349786
SRR2352219	IntA	39267	41.33	1275	49.02	81	49.38	36844--38118	0.0271984
SRR2354275	IntS	42668	48.43	1170	48.29	18	55.56	179--1348	0.00377332
SRR2396593	IntA	39267	41.33	1275	49.02	81	49.38	36844--38118	0.0271984
SRR2401911	IntS	38548	47.58	1170	48.46	18	55.56	37215--38384	0.00378749
SRR2407535	IntS	40212	47.63	1170	49.15	18	55.56	38880--40049	0.00360589
SRR2407541	IntS	40212	47.63	1170	49.15	18	55.56	38880--40049	0.00360589
SRR2407554	IntS	40966	47.77	1170	48.46	18	55.56	39634--40803	0.00353952
SRR2407621	IntS	40508	46.94	1170	48.46	19	57.89	180--1349	0.00397452
SRR2407628	IntA	39267	41.33	1275	49.02	81	49.38	36844--38118	0.0271984
SRR2407629	IntA	39279	41.32	1275	49.02	81	49.38	36856--38130	0.0271901
SRR2407669	IntS	42131	51.36	1221	46.44	42	57.14	40767--41987	0.00242102
SRR2407704	IntA	39267	41.33	1275	49.02	81	49.38	36844--38118	0.0271984
SRR2407707	IntS	40508	46.94	1170	48.46	19	57.89	180--1349	0.00397452
SRR2407744	IntS	40966	47.77	1170	48.46	18	55.56	179--1348	0.00393009
SRR2407763	IntS	42221	48.79	1212	44.88	41	24.39	217--1428	0.00416854
SRR2420881	IntS	42668	48.43	1170	48.29	18	55.56	179--1348	0.00377332
SRR2420886	IntS	42668	48.43	1170	48.29	18	55.56	41336--42505	0.00339833
SRR2532630	IntS	41739	47.4	1170	48.46	18	55.56	179--1348	0.0038573
SRR2532631	IntS	40508	46.96	1170	48.46	19	57.89	180--1349	0.00397452
SRR2533329	IntS	40508	46.96	1170	48.46	19	57.89	39176--40345	0.00355485
SRR2533339	IntS	42131	51.36	1221	46.44	42	57.14	40767--41987	0.00242102
SRR2533346	IntS	41309	51.37	1221	46.44	42	57.14	184--1404	0.00343751
SRR2533503	IntA	39267	41.33	1275	49.02	81	49.38	36844--38118	0.0271984
SRR2533506	IntA	39279	41.32	1275	49.02	81	49.38	36856--38130	0.0271901
SRR2533509	IntA	39279	41.32	1275	49.02	81	49.38	36856--38130	0.0271901
SRR2533513	IntA	39267	41.33	1275	49.02	81	49.38	36844--38118	0.0271984
SRR2533530	IntA	39267	41.33	1275	49.02	81	49.38	36844--38118	0.0271984
SRR2533544	IntS	40508	46.96	1170	48.46	19	57.89	180--1349	0.00397452
SRR2533545	IntS	38067	47.69	1170	48.46	19	57.89	36735--37904	0.0037828
SRR2534076	IntS	39838	48.93	1212	44.88	46	36.96	261--1472	0.00539686
SRR2534078	IntS	39838	48.93	1212	44.88	46	36.96	38410--39621	0.00429238
SRR2534082	IntA	44331	49.65	1182	45.77	30	40	232--1413	0.00455663
SRR2534093	IntS	41009	47.36	1170	48.46	18	55.56	179--1348	0.00392597
SRR2534094	IntS	41009	47.36	1170	48.46	18	55.56	39677--40846	0.00353581
SRR2534098	IntS	39745	48.85	1170	48.46	18	55.56	179--1348	0.00405082
SRR2534099	IntS	41009	47.36	1170	48.46	18	55.56	179--1348	0.00392597
SRR2534100	IntS	41009	47.36	1170	48.46	18	55.56	39677--40846	0.00353581
SRR2534101	IntS	41009	47.36	1170	48.46	18	55.56	179--1348	0.00392597
SRR2534105	IntS	41009	47.36	1170	48.46	18	55.56	39677--40846	0.00353581
SRR2534106	IntS	39745	48.85	1170	48.46	18	55.56	179--1348	0.00405082
SRR2534107	IntS	41009	47.36	1170	48.46	18	55.56	179--1348	0.00392597
SRR2534109	IntS	41009	47.36	1170	48.46	18	55.56	39677--40846	0.00353581
SRR2545371	IntS	48773	48.48	1170	48.46	18	55.56	47441--48610	0.00297296
SRR2559382	IntS	47971	48.69	1170	48.63	18	55.56	179--1348	0.00335619
SRR2559383	IntS	47971	48.69	1170	48.63	18	55.56	179--1348	0.00335619
SRR2566883	IntS	47263	48.64	1170	48.38	18	55.56	45931--47100	0.00306794
SRR2566893	IntS	40753	48.08	1170	48.46	18	55.56	180--1349	0.00397517
SRR2566908	IntA	39267	41.33	1275	49.02	81	49.38	36844--38118	0.0271984
SRR2566945	IntS	40508	46.94	1170	48.46	19	57.89	180--1349	0.00397452
SRR2566946	IntS	41640	47.33	1170	48.46	18	55.56	179--1348	0.00386647
SRR2566997	IntS	40972	47.73	1170	49.4	18	55.56	179--1348	0.00392951
SRR2566998	IntA	39279	41.32	1275	49.02	81	49.38	1228--2502	0.0292014
SRR2567008	IntS	40508	46.96	1170	48.46	19	57.89	39176--40345	0.00355485
SRR2567070	IntA	39267	41.33	1275	49.02	81	49.38	36844--38118	0.0271984
SRR2567109	IntS	40051	47.53	1170	48.55	18	55.56	179--1348	0.00401988
SRR2567171	IntS	38548	47.21	1170	48.46	19	57.89	180--1349	0.00417661
SRR2567181	IntS	47971	48.69	1170	48.63	18	55.56	179--1348	0.00335619
SRR2571582	IntA	39279	41.32	1275	49.02	81	49.38	36856--38130	0.0271901
SRR2577506	IntS	39766	47.55	1170	48.55	18	55.56	38434--39603	0.00364633
SRR2577509	IntS	49177	48.55	1212	44.72	71	33.8	247--1458	0.00357891
SRR2577510	IntS	49177	48.55	1212	44.72	71	33.8	47788--48999	0.00217581
SRR2577511	IntS	49177	48.55	1212	44.72	71	33.8	247--1458	0.00357891
SRR2577512	IntS	49177	48.55	1212	44.72	71	33.8	247--1458	0.00357891
SRR2577517	IntS	49177	48.55	1212	44.72	71	33.8	247--1458	0.00357891
SRR2585429	IntS	47971	48.69	1170	48.63	18	55.56	179--1348	0.00335619
SRR2585430	IntS	47971	48.69	1170	48.63	18	55.56	179--1348	0.00335619
SRR2585453	IntS	48752	48.47	1170	48.46	18	55.56	47420--48589	0.00297424
SRR2585456	IntS	48773	48.48	1170	48.46	18	55.56	179--1348	0.00330101
SRR2585494	IntS	45287	49.24	1170	48.38	18	55.56	179--1348	0.0035551
SRR2585495	IntS	45287	49.24	1170	48.38	18	55.56	179--1348	0.0035551
SRR2585523	IntS	48773	48.48	1170	48.46	18	55.56	47441--48610	0.00297296
SRR2585525	IntS	48773	48.48	1170	48.46	18	55.56	47441--48610	0.00297296
SRR2585526	IntS	48773	48.48	1170	48.46	18	55.56	179--1348	0.00330101
SRR2585531	IntS	48773	48.48	1170	48.46	18	55.56	179--1348	0.00330101
SRR2585533	IntS	48773	48.48	1170	48.46	18	55.56	47441--48610	0.00297296
SRR2585535	IntS	48773	48.48	1170	48.46	18	55.56	179--1348	0.00330101
SRR2586129	IntS	41140	47.71	1170	48.8	18	55.56	179--1348	0.00391347
SRR2586832	IntS	47971	48.69	1170	48.63	18	55.56	179--1348	0.00335619
SRR2601214	IntS	48773	48.48	1170	48.46	18	55.56	179--1348	0.00330101
SRR2601215	IntS	48773	48.48	1170	48.46	18	55.56	47441--48610	0.00297296
SRR2638014	IntS	43584	47.09	1170	49.4	18	55.56	42252--43421	0.00332691
SRR2648538	IntS	47971	48.69	1170	48.63	18	55.56	179--1348	0.00335619
SRR2669159	IntA	39267	41.33	1275	49.02	81	49.38	36844--38118	0.0271984
SRR2669163	IntS	48773	48.48	1170	48.46	18	55.56	47441--48610	0.00297296
SRR2669167	IntS	48773	48.48	1170	48.46	18	55.56	47441--48610	0.00297296
SRR2670703	IntS	18890	50.84	1227	51.18	20	60	182--1408	0.00857597
SRR2671496	IntS	41041	47.02	1170	49.15	18	55.56	179--1348	0.00392291
SRR2724163	IntS	47066	48.81	1170	48.46	18	55.56	45734--46903	0.00308078
SRR2724164	IntS	47066	48.81	1170	48.46	18	55.56	179--1348	0.00342073
SRR2724168	IntS	49632	48.5	1212	44.8	18	33.33	48204--49415	0.00400951
SRR2728266	IntS	48722	48.98	1212	45.05	65	30.77	241--1452	0.00361233
SRR2728269	IntS	48592	48.82	1212	44.97	41	24.39	47203--48414	0.00281939
SRR2749713	IntA	13822	50.1	1263	57.09	42	50	8995--10257	0.254884
SRR2749714	IntS	49005	48.71	1170	48.63	18	55.56	179--1348	0.00328538
SRR2829110	IntS	40753	48.08	1170	48.46	18	55.56	180--1349	0.00397517
SRR2830753	IntS	47971	48.69	1170	48.63	18	55.56	179--1348	0.00335619
SRR2830941	IntS	41610	47.28	1170	48.46	18	55.56	40278--41447	0.00348474
SRR2831332	IntS	43443	48.03	1170	48.46	18	55.56	42111--43280	0.00333771
SRR2847923	IntA	39267	41.33	1275	49.02	81	49.38	36844--38118	0.0271984
SRR2847941	IntS	41009	47.36	1170	48.46	18	55.56	179--1348	0.00392597
SRR2847942	IntS	41009	47.36	1170	48.46	18	55.56	179--1348	0.00392597
SRR2875229	IntS	48187	48.28	1212	44.97	57	29.82	46798--48009	0.00251105
SRR2889943	IntS	48314	48.15	1170	48.46	18	55.56	179--1348	0.00333237
SRR2889948	IntS	48314	48.15	1170	48.46	18	55.56	179--1348	0.00333237
SRR2889985	IntS	48314	48.15	1170	48.46	18	55.56	179--1348	0.00333237
SRR2890007	IntS	48314	48.15	1170	48.46	18	55.56	179--1348	0.00333237
SRR2890025	IntS	39980	47.82	1194	48.66	18	55.56	38624--39817	0.00362681
SRR2890028	IntS	48314	48.15	1170	48.46	18	55.56	179--1348	0.00333237
SRR2890096	IntS	49847	48.54	1170	48.46	18	55.56	179--1348	0.00322988
SRR2890128	IntA	36084	48.28	1209	45.74	23	34.78	34726--35934	0.00351957
SRR2890147	IntS	43046	50.46	1056	48.86	18	55.56	41714--42769	0.00601682
SRR2890999	IntA	39267	41.33	1275	49.02	81	49.38	36844--38118	0.0271984
SRR2891608	IntA	39267	41.33	1275	49.02	81	49.38	36844--38118	0.0271984
SRR2910612	IntS	40759	47.52	1158	50.43	19	47.37	175--1332	0.00382738
SRR2911007	IntS	38101	47.47	1170	48.21	18	55.56	179--1348	0.00422561
SRR2911818	IntS	40974	47.84	1170	48.46	18	55.56	179--1348	0.00392932
SRR2912645	IntA	39279	41.32	1275	49.02	81	49.38	1228--2502	0.0292014
SRR2913274	IntA	39267	41.33	1275	49.02	81	49.38	36844--38118	0.0271984
SRR2913291	IntA	39267	41.32	1275	49.02	81	49.38	36844--38118	0.0271984
SRR2913294	IntA	39267	41.32	1275	49.02	81	49.38	36844--38118	0.0271984
SRR2914283	IntS	48773	48.48	1170	48.46	18	55.56	47441--48610	0.00297296
SRR2915897	IntA	27634	48.51	1230	49.92	17	29.41	26197--27426	0.00691178
SRR2915903	IntA	27641	48.51	1230	49.92	17	29.41	26204--27433	0.00691003
SRR2917136	IntS	48755	48.82	1170	48.55	18	55.56	47423--48592	0.00297405
SRR2917137	IntS	48755	48.82	1170	48.55	18	55.56	47423--48592	0.00297405
SRR2917138	IntS	48755	48.82	1170	48.55	18	55.56	47423--48592	0.00297405
SRR2917139	IntS	48755	48.82	1170	48.55	18	55.56	47423--48592	0.00297405
SRR2917140	IntS	48755	48.82	1170	48.55	18	55.56	179--1348	0.00330223
SRR2917928	IntS	41841	48.17	1212	45.05	41	24.39	217--1428	0.0042064
SRR2919946	IntS	40753	48.08	1170	48.46	18	55.56	180--1349	0.00397517
SRR2919953	IntS	40753	48.08	1170	48.46	18	55.56	180--1349	0.00397517
SRR2920120	IntS	41826	47.65	1170	48.46	18	55.56	179--1348	0.00384928
SRR2925134	IntS	47109	48.33	1212	45.05	41	24.39	45720--46931	0.00290815
SRR2925153	IntS	41309	51.37	1221	46.44	42	57.14	39945--41165	0.0024692
SRR2937465	IntA	39267	41.33	1275	49.02	81	49.38	36844--38118	0.0271984
SRR2939529	IntS	48773	48.48	1170	48.46	18	55.56	47441--48610	0.00297296
SRR2959977	IntS	48348	48.27	1170	48.55	18	55.56	179--1348	0.00333002
SRR2960773	IntS	39745	48.85	1170	48.46	18	55.56	179--1348	0.00405082
SRR2962405	IntS	39980	47.47	1158	50.43	19	47.37	175--1332	0.00390195
SRR2966887	IntA	45761	46.75	1275	47.29	18	33.33	44172--45446	0.00649024
SRR2968106	IntS	48773	48.48	1170	48.46	18	55.56	179--1348	0.00330101
SRR2968108	IntS	48773	48.48	1170	48.46	18	55.56	179--1348	0.00330101
SRR2969470	IntS	48773	48.48	1170	48.46	18	55.56	47441--48610	0.00297296
SRR2970917	IntA	39267	41.33	1275	49.02	81	49.38	36844--38118	0.0271984
SRR2970938	IntS	39564	47.81	1170	48.55	18	55.56	179--1348	0.00406936
SRR2971136	IntS	50307	48.47	1212	44.88	41	24.39	217--1428	0.00349852
SRR2971419	IntS	48700	48.14	1170	48.63	18	55.56	179--1348	0.00330596
SRR2973828	IntS	48773	48.48	1170	48.46	18	55.56	47441--48610	0.00297296
SRR2975858	IntS	40829	47.43	1170	48.55	18	55.56	179--1348	0.00394328
SRR2975970	IntS	48773	48.48	1170	48.46	18	55.56	47441--48610	0.00297296
SRR2975977	IntA	39267	41.33	1275	49.02	81	49.38	36844--38118	0.0271984
SRR2981105	IntS	40753	48.08	1170	48.46	18	55.56	180--1349	0.00397517
SRR2981108	IntS	38333	50.19	1254	53.67	30	33.33	147--1400	0.0030522
SRR2981110	IntS	40972	47.73	1170	49.4	18	55.56	179--1348	0.00392951
SRR2981152	IntS	39745	48.85	1170	48.46	18	55.56	179--1348	0.00405082
SRR2981157	IntS	39745	48.85	1170	48.46	18	55.56	179--1348	0.00405082
SRR2981159	IntS	41509	47.33	1170	49.83	18	55.56	40177--41346	0.00349322
SRR2981161	IntS	39745	48.85	1170	48.46	18	55.56	179--1348	0.00405082
SRR2982353	IntS	40508	46.96	1170	48.46	19	57.89	180--1349	0.00397452
SRR2982354	IntS	40508	46.96	1170	48.46	19	57.89	180--1349	0.00397452
SRR2993937	IntS	39680	46.91	1170	48.46	19	57.89	180--1349	0.00405746
SRR3001743	IntA	39267	41.32	1275	49.02	81	49.38	36844--38118	0.0271984
SRR3001748	IntA	39267	41.32	1275	49.02	81	49.38	36844--38118	0.0271984
SRR3001749	IntA	39267	41.32	1275	49.02	81	49.38	36844--38118	0.0271984
SRR3001933	IntS	48755	48.82	1170	48.55	18	55.56	47423--48592	0.00297405
SRR3002501	IntA	39267	41.33	1275	49.02	81	49.38	36844--38118	0.0271984
SRR3002507	IntA	39267	41.32	1275	49.02	81	49.38	36844--38118	0.0271984
SRR3016114	IntA	39267	41.33	1275	49.02	81	49.38	36844--38118	0.0271984
SRR3027078	IntS	41059	47.66	1170	48.46	18	55.56	179--1348	0.00392119
SRR3027605	IntS	41261	48.49	1212	44.8	41	24.39	39872--41083	0.00332033
SRR3027657	IntS	41781	48.64	1212	44.88	41	24.39	217--1428	0.00421244
SRR3027714	IntS	41130	47.6	1170	48.46	18	55.56	39798--40967	0.00352541
SRR3032160	IntA	39267	41.32	1275	49.02	81	49.38	36844--38118	0.0271984
SRR3038206	IntS	40709	47.29	1170	49.15	18	55.56	179--1348	0.0039549
SRR3038288	IntS	48608	48.76	1212	45.05	65	30.77	241--1452	0.0036208
SRR3038647	IntS	47971	48.69	1170	48.63	18	55.56	179--1348	0.00335619
SRR3039645	IntS	49847	48.54	1170	48.46	18	55.56	179--1348	0.00322988
SRR3046400	IntS	50435	48.07	1212	44.97	41	24.39	217--1428	0.00348964
SRR3048031	IntS	48773	48.48	1170	48.46	18	55.56	179--1348	0.00330101
SRR3048603	IntA	39280	41.33	1275	49.02	81	49.38	36857--38131	0.0271894
SRR3048680	IntA	39279	41.32	1275	49.02	81	49.38	36856--38130	0.0271901
SRR3048848	IntA	38765	41.4	1275	49.02	81	49.38	36342--37616	0.0275506
SRR3048912	IntA	39279	41.32	1275	49.02	81	49.38	36856--38130	0.0271901
SRR3048951	IntA	39280	41.33	1275	49.02	81	49.38	36857--38131	0.0271894
SRR3049011	IntS	42572	48.43	1212	45.05	41	24.39	217--1428	0.00413417
SRR3049030	IntA	25063	40.75	1275	49.41	81	49.38	22934--24208	0.0308822
SRR3049068	IntA	39280	41.33	1275	49.02	81	49.38	36857--38131	0.0271894
SRR3049070	IntA	39282	41.31	1275	49.02	81	49.38	36859--38133	0.027188
SRR3049073	IntA	39280	41.33	1275	49.02	81	49.38	36857--38131	0.0271894
SRR3049078	IntS	38847	47.28	1170	48.55	18	55.56	37515--38684	0.00373259
SRR3049103	IntA	41883	50.29	1182	46.7	28	35.71	231--1412	0.00484683
SRR3049107	IntA	27215	40.3	1275	49.41	81	49.38	25086--26360	0.0284402
SRR3049108	IntA	39267	41.33	1275	49.02	81	49.38	36844--38118	0.0271984
SRR3049128	IntA	38297	41.18	1275	48.94	19	42.11	36776--38050	0.00595347
SRR3049161	IntA	39280	41.33	1275	49.02	81	49.38	36857--38131	0.0271894
SRR3049176	IntA	39279	41.32	1275	49.02	81	49.38	36856--38130	0.0271901
SRR3049212	IntA	39280	41.32	1275	49.02	81	49.38	36857--38131	0.0271894
SRR3049219	IntA	39267	41.33	1275	49.02	81	49.38	36844--38118	0.0271984
SRR3049325	IntA	39280	41.33	1275	49.02	81	49.38	36857--38131	0.0271894
SRR3049342	IntA	39280	41.33	1275	49.02	81	49.38	36857--38131	0.0271894
SRR3049359	IntA	39280	41.33	1275	49.02	81	49.38	36857--38131	0.0271894
SRR3049366	IntA	39280	41.33	1275	49.02	81	49.38	36857--38131	0.0271894
SRR3049369	IntA	39280	41.33	1275	49.02	81	49.38	1228--2502	0.0292006
SRR3049408	IntA	39280	41.32	1275	49.02	81	49.38	36857--38131	0.0271894
SRR3049429	IntA	39280	41.33	1275	49.02	81	49.38	36857--38131	0.0271894
SRR3049488	IntS	47871	48.27	1170	48.63	18	55.56	46539--47708	0.00302897
SRR3049502	IntA	39280	41.33	1275	49.02	81	49.38	36857--38131	0.0271894
SRR3049532	IntA	39267	41.33	1275	49.02	81	49.38	36844--38118	0.0271984
SRR3049708	IntA	39280	41.33	1275	49.02	81	49.38	36857--38131	0.0271894
SRR3049796	IntA	39280	41.33	1275	49.02	81	49.38	36857--38131	0.0271894
SRR3049821	IntA	39280	41.33	1275	49.02	81	49.38	36857--38131	0.0271894
[truncated: 6,778 more rows]

## Sheet: Supplementary Table 2
Sample	Collection_date	Host_original classification	Host_new classification	Geographic location
DRR002281	NA	NA	Unknown host	NA
DRR022773	2000	NA	Unknown host	Japan
ERR027317	NA	NA	Unknown host	NA
ERR029053	NA	NA	Unknown host	NA
ERR044181	NA	NA	Unknown host	NA
ERR044185	NA	NA	Unknown host	NA
ERR044189	NA	NA	Unknown host	NA
ERR044201	NA	NA	Unknown host	NA
ERR044229	NA	NA	Unknown host	NA
ERR044245	NA	NA	Unknown host	NA
ERR045442	NA	NA	Unknown host	NA
ERR046415	NA	NA	Unknown host	NA
ERR046424	NA	NA	Unknown host	NA
ERR046427	NA	NA	Unknown host	NA
ERR046431	NA	NA	Unknown host	NA
ERR046440	NA	NA	Unknown host	NA
ERR046447	NA	NA	Unknown host	NA
ERR046456	NA	NA	Unknown host	NA
ERR046470	NA	NA	Unknown host	NA
ERR046482	NA	NA	Unknown host	NA
ERR046494	NA	NA	Unknown host	NA
ERR046498	NA	NA	Unknown host	NA
ERR047166	NA	NA	Unknown host	NA
ERR1010029	NA	NA	Unknown host	NA
ERR1201708	2008	Cattle	Animal	Sweden
ERR1201729	2014	Cattle	Animal	Sweden
ERR1592555	2013	Pigs	Animal	Denmark
ERR1698643	2015	Homo sapiens	Homo sapiens	Turkey
ERR1715020	NA	NA	Unknown host	NA
ERR1715143	NA	NA	Unknown host	NA
ERR1715175	NA	NA	Unknown host	NA
ERR1742709	2010	Homo sapiens	Homo sapiens	Denmark
ERR1742728	2012	Homo sapiens	Homo sapiens	Denmark
ERR1742730	2012	Homo sapiens	Homo sapiens	Denmark
ERR1759089	2014	NA	Unknown host	Cyprus
ERR1759091	2014	NA	Unknown host	Cyprus
ERR1759092	2014	NA	Unknown host	Cyprus
ERR1759093	2014	NA	Unknown host	Cyprus
ERR1759097	2014	NA	Unknown host	Czech Republic
ERR1759119	2014	NA	Unknown host	Hungary
ERR1759120	2014	NA	Unknown host	Hungary
ERR1759122	2014	NA	Unknown host	Hungary
ERR1759126	2014	NA	Unknown host	Italy
ERR1759160	2014	NA	Unknown host	Poland
ERR1759161	2014	NA	Unknown host	Poland
ERR1759162	2014	NA	Unknown host	Poland
ERR1759181	2014	NA	Unknown host	Romania
ERR1759203	2014	NA	Unknown host	Spain
ERR178883	2004	human	Homo sapiens	NA
ERR1797550	2016	Homo sapiens	Homo sapiens	Ireland
ERR1797555	2016	Homo sapiens	Homo sapiens	Ireland
ERR1802044	2016	Homo sapiens	Homo sapiens	Ireland
ERR1802484	2016	Homo sapiens	Homo sapiens	Ireland
ERR1802485	2016	Homo sapiens	Homo sapiens	Ireland
ERR1810364	2016	Homo sapiens	Homo sapiens	Ireland
ERR1815527	2016	Homo sapiens	Homo sapiens	Ireland
ERR1815680	2016	Homo sapiens	Homo sapiens	Ireland
ERR1817112	2016	Homo sapiens	Homo sapiens	Ireland
ERR1817145	2016	Homo sapiens	Homo sapiens	Ireland
ERR1817217	2016	Homo sapiens	Homo sapiens	Ireland
ERR1817328	2016	Homo sapiens	Homo sapiens	Ireland
ERR1817395	2016	Homo sapiens	Homo sapiens	Ireland
ERR1817401	2016	Homo sapiens	Homo sapiens	Ireland
ERR1822683	2016	Homo sapiens	Homo sapiens	Ireland
ERR1865340	2016	Homo sapiens	Homo sapiens	Ireland
ERR1890403	2017	Homo sapiens	Homo sapiens	Ireland
ERR1891229	NA	NA	Unknown host	NA
ERR1910830	2017	Homo sapiens	Homo sapiens	Ireland
ERR1917154	2014	Homo sapiens	Homo sapiens	Italy
ERR2000334	2014	Sus scrofa domesticus	Animal	United Kingdom
ERR2000354	2014	Sus scrofa domesticus	Animal	United Kingdom
ERR2009642	1970	Homo sapiens	Homo sapiens	Senegal
ERR2009660	1993	Homo sapiens	Homo sapiens	France
ERR2009669	2003	Homo sapiens	Homo sapiens	France
ERR2009673	2012	Homo sapiens	Homo sapiens	France
ERR2009679	1959	Homo sapiens	Homo sapiens	Senegal
ERR2009697	2002	Homo sapiens	Homo sapiens	France
ERR2011050	1958	blood	Other	Cambodia
ERR2019220	2015	Sus scrofa domesticus	Animal	Portugal
ERR2019244	2015	Sus scrofa domesticus	Animal	Spain
ERR2019809	2011	Homo sapiens	Homo sapiens	Nigeria
ERR2019815	2011	Bos taurus	Animal	Nigeria
ERR2019819	2011	Gallus gallus	Animal	Nigeria
ERR2019825	2012	Homo sapiens	Homo sapiens	Nigeria
ERR2019831	2013	Homo sapiens	Homo sapiens	Nigeria
ERR2092967	2012	Gallus gallus domesticus	Animal	Sweden
ERR2115652	2017	Homo sapiens	Homo sapiens	Ireland
ERR2118058	2016	Homo sapiens	Homo sapiens	Australia
ERR2118105	2016	Homo sapiens	Homo sapiens	Australia
ERR2173656	2017	Homo sapiens	Homo sapiens	Ireland
ERR2173662	2017	Homo sapiens	Homo sapiens	Ireland
ERR2173665	2017	Homo sapiens	Homo sapiens	Ireland
ERR2173678	2017	Homo sapiens	Homo sapiens	Ireland
ERR2173697	2017	Homo sapiens	Homo sapiens	Ireland
ERR2193179	2017	Homo sapiens	Homo sapiens	Ireland
ERR2194289	2012	animal	Animal	Italy
ERR2194306	2012	Homo sapiens	Homo sapiens	Italy
ERR2194357	2016	Homo sapiens	Homo sapiens	Italy
ERR2194396	2010	Environment	Environment	Italy
ERR2194415	2015	Homo sapiens	Homo sapiens	Italy
ERR2197878	2016	Homo sapiens	Homo sapiens	Italy
ERR2197884	2016	Food, egg	Food	Italy
ERR2197893	2016	food	Food	Italy
ERR2197897	2016	Gallus	Animal	Italy
ERR2197924	2017	Gallus	Animal	Lebanon
ERR2197925	2017	Gallus	Animal	Lebanon
ERR2204169	2011	Broiler meat	Animal	Colombia
ERR2204175	2011	Broiler meat	Animal	Colombia
ERR2204190	2013	Broiler slaughterhouse	Environment	Colombia
ERR2204196	2013	Broiler slaughterhouse	Environment	Colombia
ERR2209396	2017	Homo sapiens	Homo sapiens	Italy
ERR2209398	2017	Homo sapiens	Homo sapiens	Italy
ERR2209414	2016	Gallus gallus	Animal	Italy
ERR2209415	2016	Gallus gallus	Animal	Italy
ERR2209417	2016	Gallus gallus	Animal	Italy
ERR2209422	2016	Gallus gallus	Animal	Italy
ERR2209423	2016	Gallus gallus	Animal	Italy
ERR2209425	2016	Gallus gallus	Animal	Italy
ERR2209426	2016	Gallus gallus	Animal	Italy
ERR2209432	2016	Gallus gallus	Animal	Italy
ERR2209442	2016	Gallus gallus	Animal	Italy
ERR2209466	2016	Meleagris gallopavo	Animal	Italy
ERR2209467	2016	Meleagris gallopavo	Animal	Italy
ERR2209468	2016	Gallus gallus	Animal	Italy
ERR2209471	2016	Gallus gallus	Animal	Italy
ERR2209474	2016	Gallus gallus	Animal	Italy
ERR2209479	2014	cordon bleu	Animal	Luxembourg
ERR2209481	2017	Sus scrofa	Animal	Luxembourg
ERR2209518	2015	Anas platyrhynchos	Animal	Ireland
ERR2209524	2015	Gallus gallus	Animal	Ireland
ERR2209527	2016	Sus scrofa	Animal	Ireland
ERR2209542	2011	Gallus gallus	Animal	Poland
ERR2209544	2012	Sus scrofa	Animal	Poland
ERR2209546	2015	Sus scrofa	Animal	Poland
ERR2209623	2016	Gallus gallus	Animal	Italy
ERR2209677	2004	Homo sapiens	Homo sapiens	Italy
ERR2209716	2014	Gallus gallus	Animal	Italy
ERR2209719	2014	Sus scrofa	Animal	Italy
ERR2210499	2015	Food	Food	Poland
ERR2210528	2016	Homo sapiens	Homo sapiens	Poland
ERR2210530	2016	Homo sapiens	Homo sapiens	Poland
ERR2210622	2014	Food	Food	Poland
ERR2210737	2013	Food	Food	Poland
ERR2218182	2017	Food	Food	Denmark
ERR2218189	2017	Food	Food	Denmark
ERR2218252	2017	Food	Food	Denmark
ERR2218293	2014	Animal	Animal	Denmark
ERR2218300	2017	Animal	Animal	Denmark
ERR2218315	2017	Animal	Animal	Denmark
ERR2223812	2012	feed production environment	Environment	Poland
ERR2223835	2014	snake	Animal	Poland
ERR2223854	2012	snake	Animal	Poland
ERR2223855	2010	feed	Food	Poland
ERR2223944	2015	feed	Food	Poland
ERR2226229	2017	Homo sapiens	Homo sapiens	Ireland
ERR2230764	2016	NA	Unknown host	NA
ERR2230769	2016	NA	Unknown host	NA
ERR2230770	2016	NA	Unknown host	NA
ERR2235462	1996	NA	Unknown host	NA
ERR2235609	2011	NA	Unknown host	NA
ERR2235648	2008	NA	Unknown host	NA
ERR2278733	2016	Gallus gallus	Animal	Poland
ERR230393	NA	NA	Unknown host	NA
ERR2396528	NA	NA	Unknown host	NA
ERR2396535	NA	NA	Unknown host	NA
ERR2396608	NA	NA	Unknown host	NA
ERR2525496	NA	NA	Unknown host	NA
ERR2525507	NA	NA	Unknown host	NA
ERR2533835	NA	NA	Unknown host	NA
ERR2533837	NA	NA	Unknown host	NA
ERR2533839	NA	NA	Unknown host	NA
ERR2580274	2014	Homo sapiens	Homo sapiens	Denmark
ERR2594978	2006	NA	Unknown host	NA
ERR2599659	2013	Homo sapiens	Homo sapiens	Denmark
ERR2617714	2017	Homo sapiens	Homo sapiens	Denmark
ERR2617804	2017	Homo sapiens	Homo sapiens	Denmark
ERR2640709	2018	Homo sapiens	Homo sapiens	Ireland
ERR2640724	2018	Homo sapiens	Homo sapiens	Ireland
ERR2641173	2018	Homo sapiens	Homo sapiens	Ireland
ERR2663487	2005	Homo sapiens	Homo sapiens	Bangladesh
ERR2710821	NA	NA	Unknown host	NA
ERR2710878	NA	NA	Unknown host	NA
ERR2710894	NA	NA	Unknown host	NA
ERR2710910	NA	NA	Unknown host	NA
ERR2710934	NA	NA	Unknown host	NA
ERR2719772	NA	NA	Unknown host	NA
ERR2719842	NA	NA	Unknown host	NA
ERR2719876	NA	NA	Unknown host	NA
ERR2719881	NA	NA	Unknown host	NA
ERR2719925	NA	NA	Unknown host	NA
ERR2729052	NA	NA	Unknown host	NA
ERR2729071	NA	NA	Unknown host	NA
ERR2729113	NA	NA	Unknown host	NA
ERR2733026	2018	Homo sapiens	Homo sapiens	Ireland
ERR2733032	2018	Homo sapiens	Homo sapiens	Ireland
ERR2759768	NA	NA	Unknown host	NA
ERR2759771	NA	NA	Unknown host	NA
ERR2759782	NA	NA	Unknown host	NA
ERR2759787	NA	NA	Unknown host	NA
ERR2759789	NA	NA	Unknown host	NA
ERR2759809	NA	NA	Unknown host	NA
ERR2759814	NA	NA	Unknown host	NA
ERR2759821	NA	NA	Unknown host	NA
ERR2759825	NA	NA	Unknown host	NA
ERR2759833	NA	NA	Unknown host	NA
ERR2759834	NA	NA	Unknown host	NA
ERR2759835	NA	NA	Unknown host	NA
ERR2759862	NA	NA	Unknown host	NA
ERR2759871	NA	NA	Unknown host	NA
ERR2799044	NA	NA	Unknown host	NA
ERR2799225	NA	NA	Unknown host	NA
ERR2799226	NA	NA	Unknown host	NA
ERR2808720	2009	Pig	Animal	Netherlands
ERR2808721	2009	Pig	Animal	Netherlands
ERR2853768	NA	NA	Unknown host	NA
ERR2853776	NA	NA	Unknown host	NA
ERR2854133	NA	NA	Unknown host	NA
ERR2854134	NA	NA	Unknown host	NA
ERR2854163	NA	NA	Unknown host	NA
ERR2861362	2018	Homo sapiens	Homo sapiens	Ireland
ERR2909501	NA	NA	Unknown host	NA
ERR2909560	NA	NA	Unknown host	NA
ERR2932844	NA	NA	Unknown host	NA
ERR2932846	NA	NA	Unknown host	NA
ERR2932847	NA	NA	Unknown host	NA
ERR2932855	NA	NA	Unknown host	NA
ERR294809	NA	NA	Unknown host	NA
ERR2977156	NA	NA	Unknown host	NA
ERR3014857	2013	feces	Feces	Morocco
ERR3014876	2016	feces	Feces	Morocco
ERR3040364	2011	NA	Unknown host	Somalia
ERR304845	NA	NA	Unknown host	NA
ERR304849	NA	NA	Unknown host	NA
ERR304851	NA	NA	Unknown host	NA
ERR3181834	2004	Homo sapiens	Homo sapiens	Denmark
ERR3181846	2008	Environment	Environment	Denmark
ERR3181852	2010	Environment	Environment	Denmark
ERR3181857	2006	Homo sapiens	Homo sapiens	Netherlands
ERR3181862	2004	Homo sapiens	Homo sapiens	China
ERR3181872	2002	Swine	Animal	Denmark
ERR3181883	2008	Environment	Environment	Denmark
ERR3181894	2002	Homo sapiens	Homo sapiens	Denmark
ERR3181895	2007	Homo sapiens	Homo sapiens	Denmark
ERR3181924	2009	Homo sapiens	Homo sapiens	Denmark
ERR3317756	NA	NA	Unknown host	Portugal
ERR3317763	NA	NA	Unknown host	Portugal
ERR3317764	NA	NA	Unknown host	Portugal
ERR3317766	NA	NA	Unknown host	Portugal
ERR3317773	NA	NA	Unknown host	Portugal
ERR3317779	NA	NA	Unknown host	Portugal
ERR3317784	NA	NA	Unknown host	Portugal
ERR3317788	NA	NA	Unknown host	Portugal
ERR3317802	NA	NA	Unknown host	Portugal
ERR3317805	NA	NA	Unknown host	Portugal
ERR3317808	NA	NA	Unknown host	Portugal
ERR3317813	NA	NA	Unknown host	Portugal
ERR3332594	NA	NA	Unknown host	NA
ERR3332601	NA	NA	Unknown host	NA
ERR3332631	NA	NA	Unknown host	NA
ERR3332765	NA	NA	Unknown host	NA
ERR3332767	NA	NA	Unknown host	NA
ERR3354434	2016	Homo sapiens	Homo sapiens	United Kingdom
ERR3354436	2016	Homo sapiens	Homo sapiens	United Kingdom
ERR3354438	2016	Homo sapiens	Homo sapiens	United Kingdom
ERR3354440	2016	Homo sapiens	Homo sapiens	United Kingdom
ERR3354441	2016	Homo sapiens	Homo sapiens	United Kingdom
ERR3354444	2016	Homo sapiens	Homo sapiens	United Kingdom
ERR3354445	2016	Homo sapiens	Homo sapiens	United Kingdom
ERR3354446	2016	Homo sapiens	Homo sapiens	United Kingdom
ERR3354447	2016	Homo sapiens	Homo sapiens	United Kingdom
ERR3354453	2016	Homo sapiens	Homo sapiens	United Kingdom
ERR3354458	2016	Homo sapiens	Homo sapiens	United Kingdom
ERR3354461	2016	Homo sapiens	Homo sapiens	United Kingdom
ERR3354467	2016	Homo sapiens	Homo sapiens	United Kingdom
ERR3354468	2016	Homo sapiens	Homo sapiens	United Kingdom
ERR3354469	2016	Homo sapiens	Homo sapiens	United Kingdom
ERR3365128	2016	Homo sapiens	Homo sapiens	United Kingdom
ERR3416888	2000	NA	Unknown host	NA
ERR3421088	2013	Gallus gallus	Animal	Brazil
ERR3437672	2009	Broiler (Farm)	Animal	Colombia
ERR3437673	2010	Broiler (Retail)	Animal	Colombia
ERR3439675	NA	NA	Unknown host	NA
ERR3439689	NA	NA	Unknown host	NA
ERR3439879	NA	NA	Unknown host	NA
ERR3444495	2016	Homo sapiens	Homo sapiens	India
ERR3444516	2017	Gallus gallus	Animal	India
ERR3444518	2017	Gallus gallus	Animal	India
ERR3444525	2017	Gallus gallus	Animal	India
ERR3474555	2008	human	Homo sapiens	China
ERR3482091	2007	Reptile	Animal	Austria
ERR3482106	2008	human	Homo sapiens	Austria
ERR3535572	2006	bovine	Animal	United Kingdom
ERR3535580	2006	Water, Environment, River	Water	USA
ERR3535581	2005	Water, Environment, River	Water	USA
ERR3535582	2008	bovine	Animal	United Kingdom
ERR3535589	2005	Water, Environment, River	Water	USA
ERR3535592	2008	Water, Environment, River	Water	USA
ERR3535595	2008	bovine	Animal	United Kingdom
ERR3535596	2006	bovine	Animal	United Kingdom
ERR3535603	2008	bovine	Animal	United Kingdom
ERR3535604	2008	Human, Faeces	Feces	United Kingdom
ERR3535611	2006	Water, Environment, River	Water	USA
ERR3535612	2008	bovine	Animal	United Kingdom
ERR3535614	2007	Bovine, Livestock, Cow	Animal	United Kingdom
ERR405699	NA	NA	Unknown host	NA
ERR405755	NA	NA	Unknown host	NA
ERR424908	NA	NA	Unknown host	NA
ERR653295	2014	Homo sapiens	Homo sapiens	United Kingdom
ERR653304	2014	Homo sapiens	Homo sapiens	United Kingdom
ERR653324	2014	Homo sapiens	Homo sapiens	United Kingdom
ERR653328	2014	Homo sapiens	Homo sapiens	United Kingdom
ERR653330	2014	Homo sapiens	Homo sapiens	United Kingdom
ERR653334	2014	Homo sapiens	Homo sapiens	United Kingdom
ERR653985	2014	Homo sapiens	Homo sapiens	United Kingdom
ERR653999	2014	Homo sapiens	Homo sapiens	United Kingdom
ERR984812	NA	NA	Unknown host	NA
ERR984907	NA	NA	Unknown host	NA
ERR998484	NA	NA	Unknown host	NA
SRR10000863	NA	missing	Unknown host	USA
SRR10001037	NA	missing	Unknown host	USA
SRR10002520	NA	missing	Unknown host	USA
SRR10003386	NA	missing	Unknown host	USA
SRR10003392	NA	missing	Unknown host	USA
SRR10003407	NA	missing	Unknown host	USA
SRR10003425	NA	missing	Unknown host	USA
SRR10003475	NA	Missing	Unknown host	USA
SRR10003549	NA	Missing	Unknown host	USA
SRR10005837	NA	missing	Unknown host	USA
SRR10005839	NA	missing	Unknown host	USA
SRR10005840	NA	missing	Unknown host	USA
SRR10006299	NA	missing	Unknown host	USA
SRR10006612	NA	missing	Unknown host	USA
SRR10006871	2019	Homo sapiens	Homo sapiens	United Kingdom
SRR10006939	2019	Homo sapiens	Homo sapiens	United Kingdom
SRR10007520	NA	missing	Unknown host	USA
SRR10007605	NA	missing	Unknown host	USA
SRR10008472	2019	chicken carcass	Animal	USA
SRR10008972	NA	missing	Unknown host	USA
SRR10009532	NA	missing	Unknown host	USA
SRR10009829	NA	missing	Unknown host	USA
SRR10009872	NA	missing	Unknown host	USA
SRR10009884	NA	missing	Unknown host	USA
SRR10009900	NA	missing	Unknown host	USA
SRR10010193	NA	missing	Unknown host	USA
SRR10010419	NA	missing	Unknown host	USA
SRR10010423	NA	missing	Unknown host	USA
SRR10010953	NA	missing	Unknown host	USA
SRR10010963	NA	missing	Unknown host	USA
SRR10011431	2019	Homo sapiens	Homo sapiens	United Kingdom
SRR10012291	NA	missing	Unknown host	USA
SRR10012352	NA	missing	Unknown host	USA
SRR10012354	NA	missing	Unknown host	USA
SRR10012371	NA	missing	Unknown host	USA
SRR10013115	NA	missing	Unknown host	USA
SRR10013399	NA	missing	Unknown host	USA
SRR10013602	NA	missing	Unknown host	USA
SRR10013640	2005	food	Food	Brazil
SRR10013998	2019	Homo sapiens	Homo sapiens	United Kingdom
SRR10015234	NA	missing	Unknown host	USA
SRR10015244	NA	missing	Unknown host	USA
SRR10015789	NA	missing	Unknown host	USA
SRR10015799	NA	missing	Unknown host	USA
SRR10015893	NA	missing	Unknown host	USA
SRR10015926	NA	missing	Unknown host	USA
SRR10016045	NA	missing	Unknown host	USA
SRR10016069	NA	missing	Unknown host	USA
SRR10017199	NA	missing	Unknown host	USA
SRR10017403	NA	missing	Unknown host	USA
SRR10018145	2019	Homo sapiens	Homo sapiens	United Kingdom
SRR10018146	2019	Homo sapiens	Homo sapiens	United Kingdom
SRR10018165	2019	Homo sapiens	Homo sapiens	United Kingdom
SRR10018190	2019	Homo sapiens	Homo sapiens	United Kingdom
SRR10018204	2019	Homo sapiens	Homo sapiens	United Kingdom
SRR10018225	2019	Homo sapiens	Homo sapiens	United Kingdom
SRR10018226	2019	Homo sapiens	Homo sapiens	United Kingdom
SRR10018233	NA	missing	Unknown host	USA
SRR10018248	2019	Homo sapiens	Homo sapiens	United Kingdom
SRR10018271	2019	Homo sapiens	Homo sapiens	United Kingdom
SRR10018279	2019	Homo sapiens	Homo sapiens	United Kingdom
SRR10018286	2019	Homo sapiens	Homo sapiens	United Kingdom
SRR10018363	NA	missing	Unknown host	USA
SRR10018574	NA	missing	Unknown host	USA
SRR10018687	2017	swine	Animal	Lebanon
SRR10018722	NA	missing	Unknown host	USA
SRR10019046	NA	missing	Unknown host	USA
SRR10019050	2019	Homo sapiens	Homo sapiens	United Kingdom
SRR10019085	2019	Homo sapiens	Homo sapiens	United Kingdom
SRR10019132	2019	Homo sapiens	Homo sapiens	United Kingdom
SRR10019367	2019	Homo sapiens	Homo sapiens	United Kingdom
SRR10020169	2019	Homo sapiens	Homo sapiens	United Kingdom
SRR10023920	NA	missing	Unknown host	USA
SRR10023936	NA	missing	Unknown host	USA
SRR10024035	NA	missing	Unknown host	USA
SRR10024143	NA	missing	Unknown host	USA
SRR10024590	NA	missing	Unknown host	USA
SRR10024917	NA	missing	Unknown host	USA
SRR1002839	2009	chicken breast	Animal	USA
SRR1002842	2009	ground turkey	Animal	USA
SRR10028472	NA	missing	Animal	USA
SRR10028582	NA	missing	Animal	USA
SRR10030048	NA	missing	Animal	USA
SRR10030334	NA	missing	Animal	USA
SRR10031108	NA	missing	Animal	USA
SRR10031125	NA	missing	Animal	USA
SRR10031153	NA	missing	Animal	USA
SRR10031162	NA	missing	Animal	USA
SRR10031361	NA	missing	Animal	USA
SRR10031366	NA	missing	Animal	USA
SRR10031610	2019	Homo sapiens	Animal	United Kingdom
SRR10031638	2019	Homo sapiens	Animal	United Kingdom
SRR10032616	NA	missing	Animal	USA
SRR10032656	2019	comminuted beef	Animal	USA
SRR10035024	NA	missing	Unknown host	USA
SRR10035036	NA	missing	Unknown host	USA
SRR10035297	NA	missing	Unknown host	USA
SRR10035316	NA	missing	Unknown host	USA
SRR10035358	NA	missing	Unknown host	USA
SRR10035885	NA	missing	Unknown host	USA
SRR10035894	NA	missing	Unknown host	USA
SRR10036009	NA	missing	Unknown host	USA
SRR10036094	NA	missing	Unknown host	USA
SRR10036104	NA	missing	Unknown host	USA
SRR10036379	NA	missing	Unknown host	USA
SRR10036416	NA	missing	Unknown host	USA
SRR10036699	NA	missing	Unknown host	USA
SRR10036909	NA	missing	Unknown host	USA
SRR10036914	NA	missing	Unknown host	USA
SRR10037108	NA	missing	Unknown host	USA
SRR10037342	NA	missing	Unknown host	USA
SRR10037354	NA	missing	Unknown host	USA
SRR10038025	2019	comminuted chicken	Animal	USA
SRR10038625	NA	missing	Unknown host	USA
SRR10038927	NA	missing	Unknown host	USA
SRR10038945	NA	missing	Unknown host	USA
SRR10038966	NA	missing	Unknown host	USA
SRR10042384	NA	missing	Unknown host	USA
SRR10042386	NA	missing	Unknown host	USA
SRR10042393	NA	missing	Unknown host	USA
SRR10042394	2019	dog treat pig ear	Animal	Brazil
SRR10042610	2017	poultry	Animal	Lebanon
SRR10043663	2019	Comminuted Turkey	Animal	USA
SRR10045185	2019	product-raw-intact-beef	Animal	USA
SRR10045198	2019	Product-Raw-Intact-Siluriformes, Ictaluridae (Catfish)	Aquatic Products	USA
SRR10049703	NA	missing	Unknown host	USA
SRR10049937	NA	missing	Unknown host	USA
SRR10049978	NA	missing	Unknown host	USA
SRR10050028	2019	Homo sapiens	Homo sapiens	United Kingdom
SRR10050055	2019	Homo sapiens	Homo sapiens	United Kingdom
SRR10050068	2019	Homo sapiens	Homo sapiens	United Kingdom
SRR10050093	2019	Homo sapiens	Homo sapiens	United Kingdom
SRR10050108	2019	Homo sapiens	Homo sapiens	United Kingdom
SRR10050109	2019	Homo sapiens	Homo sapiens	United Kingdom
SRR10050113	2019	Homo sapiens	Homo sapiens	United Kingdom
SRR10050141	2019	Homo sapiens	Homo sapiens	United Kingdom
SRR10050144	2019	Homo sapiens	Homo sapiens	United Kingdom
SRR10050149	NA	Missing	Unknown host	USA
SRR10050152	NA	Missing	Unknown host	USA
SRR10051115	NA	missing	Unknown host	USA
SRR10053725	2019	Homo sapiens	Homo sapiens	United Kingdom
SRR10053741	2019	Homo sapiens	Homo sapiens	United Kingdom
SRR10054495	2019	Homo sapiens	Homo sapiens	United Kingdom
SRR10054497	2019	Homo sapiens	Homo sapiens	United Kingdom
SRR10056810	2019	Homo sapiens	Homo sapiens	United Kingdom
SRR10059357	NA	missing	Unknown host	USA
SRR10059362	NA	missing	Unknown host	USA
SRR10059401	NA	missing	Unknown host	USA
SRR10059539	2016	environmental swab	Environment	USA
SRR10059544	2019	ground turkey	Animal	USA
SRR10059554	NA	missing	Unknown host	USA
SRR10059846	2010	sewage	Water	USA
SRR10060647	NA	missing	Unknown host	USA
SRR10060844	NA	missing	Unknown host	USA
SRR10061037	NA	missing	Unknown host	USA
SRR10061077	NA	missing	Unknown host	USA
SRR10061431	NA	missing	Unknown host	USA
SRR10062988	2019	Homo sapiens	Homo sapiens	United Kingdom
SRR10063028	2019	Homo sapiens	Homo sapiens	United Kingdom
SRR10063032	2019	Homo sapiens	Homo sapiens	United Kingdom
SRR10063105	NA	missing	Unknown host	USA
SRR10063211	NA	missing	Unknown host	USA
SRR10066044	NA	missing	Unknown host	USA
SRR10066287	NA	missing	Unknown host	USA
SRR10066295	NA	missing	Unknown host	USA
SRR10067265	NA	missing	Unknown host	USA
SRR10067481	NA	missing	Unknown host	USA
SRR10067793	NA	missing	Unknown host	USA
SRR10067799	NA	missing	Unknown host	USA
SRR10067804	NA	missing	Unknown host	USA
SRR10067964	NA	missing	Unknown host	USA
SRR10068970	NA	missing	Unknown host	USA
SRR10068980	NA	missing	Unknown host	USA
SRR10069013	NA	missing	Unknown host	USA
SRR10069023	NA	missing	Unknown host	USA
SRR10069024	NA	missing	Unknown host	USA
SRR10075130	NA	missing	Unknown host	USA
SRR10075324	NA	missing	Unknown host	USA
SRR10078177	NA	missing	Unknown host	USA
SRR10078263	NA	missing	Unknown host	USA
SRR10078284	NA	missing	Unknown host	USA
SRR10078295	NA	missing	Unknown host	USA
SRR10079561	NA	missing	Unknown host	USA
SRR10079670	NA	missing	Unknown host	USA
SRR10081774	2019	Homo sapiens	Homo sapiens	United Kingdom
SRR10081776	2019	Homo sapiens	Homo sapiens	United Kingdom
SRR10081784	2019	Homo sapiens	Homo sapiens	United Kingdom
SRR10081859	2019	Homo sapiens	Homo sapiens	United Kingdom
SRR10083012	2019	Homo sapiens	Homo sapiens	United Kingdom
SRR10084379	NA	missing	Unknown host	USA
SRR10085208	2019	turkey fluff (Meleagris gallopavo)	Animal	USA
SRR10085252	2019	turkey fluff (Meleagris gallopavo)	Animal	USA
SRR10085560	2019	turkey fluff (Meleagris gallopavo)	Animal	USA
SRR10087046	NA	missing	Unknown host	USA
SRR10087137	2019	lung (Crotalus horridus)	Animal	USA
SRR10087884	NA	missing	Unknown host	USA
SRR10087891	NA	missing	Unknown host	USA
SRR10087897	NA	missing	Unknown host	USA
SRR10087898	NA	missing	Unknown host	USA
SRR10088410	NA	missing	Unknown host	USA
SRR10088436	NA	missing	Unknown host	USA
SRR10088694	NA	missing	Unknown host	USA
SRR10092272	NA	missing	Unknown host	USA
SRR10092274	NA	missing	Unknown host	USA
SRR10092507	NA	missing	Unknown host	USA
SRR10093180	NA	missing	Unknown host	USA
SRR10093392	NA	missing	Unknown host	USA
SRR10094679	2019	product-raw-intact-beef	Animal	USA
SRR10095325	NA	missing	Unknown host	USA
SRR10095808	NA	missing	Unknown host	USA
SRR10095815	NA	missing	Unknown host	USA
SRR10095825	NA	missing	Unknown host	USA
SRR10095831	NA	missing	Unknown host	USA
SRR10095878	NA	missing	Unknown host	USA
SRR10095890	NA	missing	Unknown host	USA
SRR10095974	NA	missing	Unknown host	USA
SRR10096003	NA	missing	Unknown host	USA
SRR10096010	NA	missing	Unknown host	USA
SRR10096391	2019	Homo sapiens	Homo sapiens	United Kingdom
SRR10096419	2019	Homo sapiens	Homo sapiens	United Kingdom
SRR10096420	2019	Homo sapiens	Homo sapiens	United Kingdom
SRR10096426	2019	Homo sapiens	Homo sapiens	United Kingdom
SRR10096453	2019	Homo sapiens	Homo sapiens	United Kingdom
SRR10096460	2019	Homo sapiens	Homo sapiens	United Kingdom
SRR10096507	2019	Homo sapiens	Homo sapiens	United Kingdom
SRR10096517	2019	Homo sapiens	Homo sapiens	United Kingdom
SRR10096543	2019	Homo sapiens	Homo sapiens	United Kingdom
SRR10096558	NA	missing	Unknown host	USA
SRR10096565	NA	missing	Unknown host	USA
SRR10096814	NA	missing	Unknown host	USA
SRR10096815	NA	missing	Unknown host	USA
SRR10097226	NA	missing	Unknown host	USA
SRR10099398	NA	missing	Unknown host	USA
SRR10100152	NA	missing	Unknown host	USA
SRR10100582	2019	comminuted chicken	Animal	USA
SRR10102819	NA	missing	Unknown host	USA
SRR10106546	NA	missing	Unknown host	USA
SRR10107513	NA	missing	Unknown host	USA
SRR10108409	NA	missing	Unknown host	USA
SRR10108414	NA	missing	Unknown host	USA
SRR10108438	2019	Homo sapiens	Homo sapiens	United Kingdom
SRR10108457	2019	Homo sapiens	Homo sapiens	United Kingdom
SRR10108463	NA	missing	Unknown host	USA
SRR10108469	NA	missing	Unknown host	USA
SRR10109391	NA	missing	Unknown host	USA
SRR10113039	NA	missing	Unknown host	USA
SRR10113089	NA	missing	Unknown host	USA
SRR10113193	NA	missing	Unknown host	USA
SRR10113223	NA	missing	Unknown host	USA
SRR10114237	NA	missing	Unknown host	USA
SRR10114238	NA	missing	Unknown host	USA
SRR10115957	NA	missing	Unknown host	USA
SRR10115982	NA	missing	Unknown host	USA
SRR10116011	NA	missing	Unknown host	USA
SRR10117607	NA	missing	Unknown host	USA
SRR10117879	NA	missing	Unknown host	USA
SRR10119407	NA	missing	Unknown host	USA
SRR10119686	NA	missing	Unknown host	USA
SRR10120228	2019	Chicken Wings	Animal	USA
SRR10120299	2019	Homo sapiens	Homo sapiens	United Kingdom
SRR10120317	2019	Homo sapiens	Homo sapiens	United Kingdom
SRR10123368	NA	missing	Unknown host	USA
SRR10126382	NA	missing	Unknown host	USA
SRR10126621	2019	Product-Raw-Ground, Comminuted or Otherwise Nonintact-Pork	Animal	USA
SRR10126656	2019	animal-cattle-steer	Environment	USA
SRR10126736	NA	missing	Unknown host	USA
SRR10129363	NA	missing	Unknown host	USA
SRR10129540	2019	comminuted beef	Animal	USA
SRR10129589	NA	missing	Unknown host	USA
SRR10129668	NA	missing	Unknown host	USA
SRR10129676	NA	missing	Unknown host	USA
SRR10130076	NA	missing	Unknown host	USA
SRR10130087	NA	missing	Unknown host	USA
SRR10130088	NA	missing	Unknown host	USA
SRR10130092	NA	missing	Unknown host	USA
SRR10130133	NA	missing	Unknown host	USA
SRR10130143	NA	missing	Unknown host	USA
SRR10130800	NA	missing	Unknown host	USA
SRR10130857	NA	missing	Unknown host	USA
SRR10130868	NA	missing	Unknown host	USA
SRR10131310	NA	missing	Unknown host	USA
SRR10131311	NA	missing	Unknown host	USA
SRR10132356	NA	missing	Unknown host	USA
SRR10132379	NA	missing	Unknown host	USA
SRR10133052	NA	missing	Unknown host	USA
SRR10133144	NA	missing	Unknown host	USA
SRR10133374	2019	Homo sapiens	Homo sapiens	United Kingdom
SRR10135944	NA	missing	Unknown host	USA
SRR10135945	NA	missing	Unknown host	USA
SRR10137396	NA	missing	Unknown host	USA
SRR10139538	2019	Homo sapiens	Homo sapiens	United Kingdom
SRR10139575	2019	Homo sapiens	Homo sapiens	United Kingdom
SRR10140499	NA		Unknown host	NA
SRR10140575	2017	chicken litter	Environment	USA
SRR10143264	NA	missing	Unknown host	USA
SRR10143266	NA	missing	Unknown host	USA
SRR10143276	NA	missing	Unknown host	USA
SRR10143280	NA	missing	Unknown host	USA
SRR10143282	NA	missing	Unknown host	USA
SRR10143389	NA	missing	Unknown host	USA
SRR10147870	NA	missing	Unknown host	USA
SRR10148666	NA	missing	Unknown host	USA
SRR10148681	NA	missing	Unknown host	USA
SRR10149717	NA	missing	Unknown host	USA
SRR10152099	NA	missing	Unknown host	USA
SRR10152459	NA	missing	Unknown host	USA
SRR10152466	NA	missing	Unknown host	USA
SRR10152518	NA	missing	Unknown host	USA
SRR10152519	NA	missing	Unknown host	USA
SRR10152535	NA	missing	Unknown host	USA
SRR10152542	NA	missing	Unknown host	USA
SRR10152608	NA	Missing	Unknown host	USA
SRR10153264	NA	missing	Unknown host	USA
SRR10153651	2019	Product-Raw-Ground, Comminuted or Otherwise Nonintact-Pork	Animal	USA
SRR10153941	2019	Product-Raw-Ground, Comminuted or Otherwise Nonintact-Pork	Animal	USA
SRR10154420	NA	missing	Unknown host	USA
SRR10155172	2019	comminuted beef	Animal	USA
SRR10155180	2019	comminuted beef	Animal	USA
SRR10155185	2019	comminuted beef	Animal	USA
SRR10156201	NA	missing	Unknown host	USA
SRR10156704	NA	missing	Unknown host	USA
SRR10156817	NA	missing	Unknown host	USA
SRR10158224	NA	missing	Unknown host	USA
SRR10158248	NA	missing	Unknown host	USA
SRR10159673	NA	missing	Unknown host	USA
SRR10160724	NA	missing	Unknown host	USA
SRR10162475	NA	missing	Unknown host	USA
SRR10162480	NA	missing	Unknown host	USA
SRR10162631	NA	missing	Unknown host	USA
SRR10162632	NA	missing	Unknown host	USA
SRR10162637	NA	missing	Unknown host	USA
SRR10163283	NA	Missing	Unknown host	USA
SRR10163884	NA	missing	Unknown host	USA
SRR10164554	2019	animal-cattle-heifer	Animal	USA
SRR10165134	2017	chicken litter	Environment	USA
SRR10165152	2017	chicken litter	Environment	USA
SRR10166147	2019	boneless beef	Food	USA
SRR10166443	2019	animal-swine-market swine	Animal	USA
SRR10168870	NA	missing	Unknown host	USA
SRR10169040	NA	missing	Unknown host	USA
SRR10172232	NA	missing	Unknown host	USA
SRR10172235	NA	missing	Unknown host	USA
SRR10172989	NA	missing	Unknown host	USA
SRR10173048	NA	missing	Unknown host	USA
SRR10173123	NA	missing	Unknown host	USA
SRR10173130	NA	missing	Unknown host	USA
SRR10173140	NA	missing	Unknown host	USA
SRR10173427	NA	missing	Unknown host	USA
SRR10173712	2019	boneless beef	Food	USA
SRR10174593	NA	missing	Unknown host	USA
SRR10175049	NA	missing	Unknown host	USA
SRR10175715	NA	missing	Unknown host	USA
SRR10176074	NA	missing	Unknown host	USA
SRR10177523	NA	missing	Unknown host	USA
SRR10177525	NA	missing	Unknown host	USA
SRR10179667	NA	missing	Unknown host	USA
SRR10180533	2019	Chicken Breasts	Animal	USA
SRR10180599	2019	Chicken Breasts	Animal	USA
SRR10180610	2019	Pork Chop	Animal	USA
SRR10180654	2019	Pork Chop	Animal	USA
SRR10180667	2019	Chicken Wings	Animal	USA
SRR10182634	NA	missing	Unknown host	USA
SRR10185776	NA	missing	Unknown host	USA
SRR10186715	NA	missing	Unknown host	USA
SRR10186947	2019	animal-cattle-steer	Environment	USA
SRR10186957	NA	missing	Unknown host	USA
SRR10187032	2019	animal-swine-sow	Animal	USA
SRR10189352	NA	missing	Unknown host	USA
SRR10189716	NA	missing	Unknown host	USA
SRR10190406	NA	missing	Unknown host	USA
SRR10190408	NA	missing	Unknown host	USA
SRR10190429	NA	missing	Unknown host	USA
SRR10190431	NA	missing	Unknown host	USA
SRR10194310	NA		Unknown host	NA
SRR10194889	NA	Missing	Unknown host	USA
SRR10198867	2019	Homo sapiens	Homo sapiens	United Kingdom
SRR10198873	2019	Homo sapiens	Homo sapiens	United Kingdom
SRR10198884	2019	Homo sapiens	Homo sapiens	United Kingdom
SRR10198894	2019	Homo sapiens	Homo sapiens	United Kingdom
SRR10198913	2019	Homo sapiens	Homo sapiens	United Kingdom
SRR10198973	2019	animal-cattle-steer	Environment	USA
SRR10202207	NA	missing	Unknown host	USA
SRR10202208	NA	missing	Unknown host	USA
SRR10202887	NA	missing	Unknown host	USA
SRR10203120	NA	missing	Unknown host	USA
SRR10203136	NA	missing	Unknown host	USA
SRR10204407	NA	missing	Unknown host	USA
SRR10204491	NA	missing	Unknown host	USA
SRR10204502	NA	missing	Unknown host	USA
SRR10204653	NA	missing	Unknown host	USA
SRR10204676	NA	missing	Unknown host	USA
SRR10205347	NA	missing	Unknown host	USA
SRR10207187	NA	missing	Unknown host	USA
SRR10207378	NA	missing	Unknown host	USA
SRR10209613	NA	missing	Unknown host	USA
SRR10209739	2019	Product-Raw-Ground, Comminuted or Otherwise Nonintact-Pork	Animal	USA
SRR10210263	NA	missing	Unknown host	USA
SRR10210290	NA	missing	Unknown host	USA
SRR10210311	NA	missing	Unknown host	USA
SRR10210520	NA	missing	Unknown host	USA
SRR10210538	NA	missing	Unknown host	USA
SRR10210540	NA	missing	Unknown host	USA
SRR10210551	NA	missing	Unknown host	USA
SRR10211124	NA	Missing	Unknown host	USA
SRR10211149	NA	missing	Unknown host	USA
SRR10211166	NA	missing	Unknown host	USA
SRR10211348	NA	missing	Unknown host	USA
SRR10211602	NA	missing	Unknown host	USA
SRR10211646	NA	missing	Unknown host	USA
SRR10211647	NA	missing	Unknown host	USA
SRR10211811	NA	missing	Unknown host	USA
SRR10212980	2019	product-raw-intact-beef	Animal	USA
SRR10215608	NA	missing	Unknown host	USA
SRR10215620	NA	missing	Unknown host	USA
SRR10215870	NA	missing	Unknown host	USA
SRR10215871	NA	missing	Unknown host	USA
SRR10215875	NA	missing	Unknown host	USA
SRR10222134	2019	Homo sapiens	Homo sapiens	United Kingdom
SRR10222159	NA	missing	Unknown host	USA
SRR10222164	NA	missing	Unknown host	USA
SRR10222176	NA	missing	Unknown host	USA
SRR10222519	NA	missing	Unknown host	USA
SRR10222527	2019	comminuted beef	Animal	USA
SRR10222578	2019	chicken carcass	Animal	USA
SRR10222619	NA	missing	Unknown host	USA
SRR10224677	2019	ground turkey	Animal	USA
SRR10224798	NA	missing	Unknown host	USA
SRR10225426	NA	missing	Unknown host	USA
SRR10228634	NA	missing	Unknown host	USA
SRR10228799	NA	missing	Unknown host	USA
SRR10228818	2019	Homo sapiens	Homo sapiens	United Kingdom
SRR10228878	2019	Homo sapiens	Homo sapiens	United Kingdom
SRR10228884	2019	Homo sapiens	Homo sapiens	United Kingdom
SRR10229733	2019	Homo sapiens	Homo sapiens	United Kingdom
SRR10229747	2019	Homo sapiens	Homo sapiens	United Kingdom
SRR10229780	2019	Homo sapiens	Homo sapiens	United Kingdom
SRR10230009	2019	raw intact chicken	Animal	USA
SRR10230016	2019	comminuted beef	Animal	USA
SRR10230036	2019	raw intact chicken	Animal	USA
SRR10230209	NA	missing	Unknown host	USA
SRR10231218	NA	missing	Unknown host	USA
SRR10231957	NA	missing	Unknown host	USA
SRR10232023	NA	missing	Unknown host	USA
SRR10232024	NA	missing	Unknown host	USA
SRR10232037	2019	Homo sapiens	Homo sapiens	United Kingdom
SRR10232046	NA	missing	Unknown host	USA
SRR10232056	NA	missing	Unknown host	USA
SRR10232070	2019	Homo sapiens	Homo sapiens	United Kingdom
SRR10232071	2019	Homo sapiens	Homo sapiens	United Kingdom
SRR10232119	2019	Homo sapiens	Homo sapiens	United Kingdom
SRR10232144	2019	Homo sapiens	Homo sapiens	United Kingdom
SRR10232145	2019	Homo sapiens	Homo sapiens	United Kingdom
SRR10232166	2019	Homo sapiens	Homo sapiens	United Kingdom
SRR10232185	2019	Homo sapiens	Homo sapiens	United Kingdom
SRR10232188	2019	Homo sapiens	Homo sapiens	United Kingdom
SRR10232189	2019	Homo sapiens	Homo sapiens	United Kingdom
SRR10232198	2019	Homo sapiens	Homo sapiens	United Kingdom
SRR10235703	2019	Homo sapiens	Homo sapiens	United Kingdom
SRR10235724	2019	Homo sapiens	Homo sapiens	United Kingdom
SRR10235753	2019	Homo sapiens	Homo sapiens	United Kingdom
SRR10235759	2019	Homo sapiens	Homo sapiens	United Kingdom
SRR10235762	2019	Homo sapiens	Homo sapiens	United Kingdom
SRR10235779	2019	Homo sapiens	Homo sapiens	United Kingdom
SRR10235809	2019	Homo sapiens	Homo sapiens	United Kingdom
SRR10236681	2019	Homo sapiens	Homo sapiens	United Kingdom
SRR10236695	2019	Homo sapiens	Homo sapiens	United Kingdom
SRR10236766	2019	ground turkey	Animal	USA
SRR10237561	2018	Pork Chop (bone in)	Animal	USA
SRR10237866	NA	Missing	Unknown host	USA
SRR1023857	2010	ground turkey	Animal	USA
SRR10238989	NA	missing	Unknown host	USA
SRR10241265	2017	Homo sapiens	Homo sapiens	Canada
SRR10242909	NA	missing	Unknown host	USA
SRR10242910	NA	missing	Unknown host	USA
SRR10244487	NA	missing	Unknown host	USA
SRR10244783	NA	missing	Unknown host	USA
SRR10245371	NA	missing	Unknown host	USA
SRR10245379	NA	missing	Unknown host	USA
SRR10245384	NA	missing	Unknown host	USA
SRR10245679	2015	Homo sapiens	Homo sapiens	Canada
SRR10246241	NA	missing	Unknown host	USA
SRR10246983	NA	missing	Unknown host	USA
SRR10247454	NA	missing	Unknown host	USA
SRR10247456	2019	Homo sapiens	Homo sapiens	United Kingdom
SRR10247492	2019	Homo sapiens	Homo sapiens	United Kingdom
SRR10247543	2019	Homo sapiens	Homo sapiens	United Kingdom
SRR10247544	2019	Homo sapiens	Homo sapiens	United Kingdom
SRR10247602	2019	Homo sapiens	Homo sapiens	United Kingdom
SRR10247625	NA	missing	Unknown host	USA
SRR10247757	NA	missing	Unknown host	USA
SRR10249849	NA	missing	Unknown host	USA
SRR10249865	NA	missing	Unknown host	USA
SRR10249866	NA	missing	Unknown host	USA
SRR10250672	NA	missing	Unknown host	USA
SRR10250685	NA	missing	Unknown host	USA
SRR10251158	NA	missing	Unknown host	USA
SRR10251208	NA	missing	Unknown host	USA
SRR10251583	NA	missing	Unknown host	USA
SRR10251588	NA	missing	Unknown host	USA
SRR10251596	2019	fresh cilantro	Plant	USA
SRR10252094	NA	missing	Unknown host	USA
SRR10252148	NA	missing	Unknown host	USA
SRR10253253	2018	missing	Unknown host	USA
SRR10253256	2018	missing	Unknown host	USA
SRR10253257	2018	missing	Unknown host	USA
SRR10253750	2018	missing	Unknown host	USA
SRR10253906	2019	Homo sapiens	Homo sapiens	United Kingdom
SRR10254190	2018	missing	Unknown host	USA
SRR10254234	2019	Homo sapiens	Homo sapiens	United Kingdom
SRR10254244	2019	Homo sapiens	Homo sapiens	United Kingdom
SRR10254248	2019	Homo sapiens	Homo sapiens	United Kingdom
SRR10254303	2019	Homo sapiens	Homo sapiens	United Kingdom
SRR10254309	2019	Homo sapiens	Homo sapiens	United Kingdom
SRR10254322	2019	Homo sapiens	Homo sapiens	United Kingdom
SRR10254327	NA	missing	Unknown host	USA
SRR10254349	2019	Homo sapiens	Homo sapiens	United Kingdom
SRR10254381	NA	missing	Unknown host	USA
SRR10254394	NA	missing	Unknown host	USA
SRR10254589	2018	Homo sapiens	Homo sapiens	Canada
SRR10254617	NA	missing	Unknown host	USA
SRR10254708	NA	missing	Unknown host	USA
SRR10254764	2018	stool	Environment	USA
SRR10254805	2018	stool	Environment	USA
SRR10257115	NA	missing	Unknown host	USA
SRR10257430	NA	missing	Unknown host	USA
SRR10257835	NA	missing	Unknown host	USA
SRR10258152	NA	missing	Unknown host	USA
SRR10258601	NA	missing	Unknown host	USA
SRR10258897	2019	Homo sapiens	Homo sapiens	United Kingdom
SRR10259158	NA	missing	Unknown host	USA
SRR10267360	NA	missing	Unknown host	USA
SRR10267485	NA	missing	Unknown host	USA
SRR10267828	NA	missing	Unknown host	USA
SRR10269749	2019	Homo sapiens	Homo sapiens	United Kingdom
SRR10269774	2017	chicken litter	Environment	USA
SRR10269926	2017	chicken litter	Environment	USA
SRR10269927	2017	chicken litter	Environment	USA
SRR10269939	NA	missing	Unknown host	USA
SRR10270050	NA	missing	Unknown host	USA
SRR10270078	2019	Chicken Thighs	Animal	USA
SRR10270549	NA	Missing	Unknown host	USA
SRR10270592	2019	Homo sapiens	Homo sapiens	United Kingdom
SRR10270646	2019	Homo sapiens	Homo sapiens	United Kingdom
SRR10271342	NA	missing	Unknown host	USA
SRR10273275	NA	missing	Unknown host	USA
SRR10273426	2019	GT-GROUND	Environment	USA
SRR10274241	NA	missing	Unknown host	USA
SRR10276289	NA	missing	Unknown host	USA
SRR10276332	NA	missing	Unknown host	USA
SRR10276339	NA	missing	Unknown host	USA
SRR10276340	NA	missing	Unknown host	USA
SRR10276554	NA	missing	Unknown host	USA
SRR1027788	2010	dog food raw chicken patty	Food	USA
SRR10278333	NA	missing	Unknown host	USA
SRR10278927	NA	missing	Unknown host	USA
SRR10278934	NA	missing	Unknown host	USA
SRR10279820	NA	missing	Unknown host	USA
SRR10281029	NA	missing	Unknown host	USA
SRR10281037	NA	missing	Unknown host	USA
SRR10282974	2019	Product-Raw-Ground, Comminuted or Otherwise Nonintact-Pork	Animal	USA
SRR10283322	NA	missing	Unknown host	USA
SRR10285462	2019	Homo sapiens	Homo sapiens	United Kingdom
SRR10285483	NA	missing	Unknown host	USA
SRR10285487	NA	missing	Unknown host	USA
SRR10286000	2019	Homo sapiens	Homo sapiens	United Kingdom
SRR10286360	NA	missing	Unknown host	USA
SRR10290658	NA	missing	Unknown host	USA
SRR10292476	NA	missing	Unknown host	USA
SRR10292482	NA	missing	Unknown host	USA
SRR10294128	NA	missing	Unknown host	USA
SRR10294222	NA	missing	Unknown host	USA
SRR10294300	NA	missing	Unknown host	USA
SRR10294380	2019	Homo sapiens	Homo sapiens	United Kingdom
SRR10294394	2019	Homo sapiens	Homo sapiens	United Kingdom
SRR1029568	2013	sesame seed paste	Food	USA
SRR10298117	NA	missing	Unknown host	USA
SRR10298121	NA	missing	Unknown host	USA
SRR10298130	NA	missing	Unknown host	USA
SRR10298418	NA	missing	Unknown host	USA
SRR1029927	2013	Homo sapiens	Homo sapiens	USA
SRR10301793	2017	Poultry carcass	Animal	Colombia
SRR10302346	NA	missing	Unknown host	USA
SRR10302365	NA	missing	Unknown host	USA
SRR10302525	2019	Homo sapiens	Homo sapiens	United Kingdom
SRR10302544	2019	Homo sapiens	Homo sapiens	United Kingdom
SRR10302558	2019	Homo sapiens	Homo sapiens	United Kingdom
SRR10302570	2019	Homo sapiens	Homo sapiens	United Kingdom
SRR10303255	NA	missing	Unknown host	USA
SRR10303258	NA	missing	Unknown host	USA
SRR10303379	2019	Comminuted Turkey	Animal	USA
SRR1030357	2007	raw meat for pet food	Food	USA
SRR1030367	2010	sediment pond	Environment	USA
SRR1030808	2011	peanut butter	Food	USA
SRR1030842	NA	missing	Unknown host	USA
SRR10309559	NA	missing	Unknown host	USA
SRR10309956	NA	missing	Unknown host	USA
SRR10309995	2019	pig ears	Animal	USA
SRR10310218	NA	missing	Unknown host	USA
SRR10310251	NA	missing	Unknown host	USA
SRR10310260	NA	missing	Unknown host	USA
SRR10310272	NA	missing	Unknown host	USA
SRR10310362	NA	missing	Unknown host	USA
SRR10310478	NA	missing	Unknown host	USA
SRR10311560	NA	missing	Unknown host	USA
SRR10311580	NA	missing	Unknown host	USA
SRR10311601	NA	missing	Unknown host	USA
SRR10313656	2019	Homo sapiens	Homo sapiens	United Kingdom
SRR10313735	2019	Homo sapiens	Homo sapiens	United Kingdom
SRR10313736	2019	Homo sapiens	Homo sapiens	United Kingdom
SRR1033524	2012	whole organic anise seed	Plant	USA
SRR1033578	2011	frozen largemouth bass fish	Aquatic Products	China
SRR1035558	2010	coconut strip dehydrated	Plant	Mexico
SRR1035563	2010	spice	Food	Syria
SRR1041476	2010	environmental swab	Environment	USA
SRR1041487	2012	cilantro	Plant	USA
SRR1041520	2012	sprout	Plant	USA
SRR1043928	2007	cilantro	Plant	USA
SRR1049662	2010	hulled sesame seed	Plant	Venezuela
SRR1049668	2010	frozen whole indo pacific king mackerel fish	Aquatic Products	Viet Nam
SRR1049700	2010	italian romaine lettuce	Plant	Mexico
SRR1055759	2010	environmental swab	Environment	USA
SRR1067609	2010	packaging	Environment	USA
SRR1067632	2010	capocollo salami	Food	USA
SRR1067637	2013	raw bovine milk	Food	USA
SRR1067646	2011	sediment pond	Environment	USA
SRR1067652	2010	calabrese salami	Food	USA
SRR1067654	2010	pepper salami	Food	USA
SRR1067658	2012	gecko	Animal	USA
SRR1067667	NA	chicken	Animal	USA
SRR1068318	2012	papaya	Plant	Mexico
SRR1068319	2012	cantaloupe	Plant	Mexico
SRR1068335	2012	xanthan gum	Food	USA
SRR1089527	2012	papaya	Plant	Mexico
SRR1089593	2010	papaya	Plant	Mexico
SRR1091080	2010	papaya	Plant	Mexico
SRR1106177	2011	chicken	Animal	USA
SRR1107437	2011	frozen farm raised large mouth bass	Aquatic Products	China
SRR1107464	2011	coriander powder	Food	India
SRR1107477	2011	frozen sea trout	Aquatic Products	China
SRR1139514	2010	cumin powder	Food	India
SRR1139517	2011	frozen vacuum packaged yellowfin tuna scrape	Aquatic Products	India
SRR1139527	2011	king snapper fillet	Aquatic Products	Viet Nam
SRR1153373	2011	whole sesame	Plant	India
SRR1153386	2011	frozen bangladeshi fish	Aquatic Products	Bangladesh
SRR1157587	2011	organic ground coriander	Plant	Egypt
SRR1157725	2009	ground turkey	Animal	USA
SRR1157868	2010	chamomile	Plant	Mexico
SRR1157894	2009	chicken breast	Animal	USA
SRR1158095	2009	ground turkey	Animal	USA
SRR1158158	2003	marine mammal	Animal	USA
SRR1158204	2010	frozen whole goby fish	Aquatic Products	Viet Nam
SRR1164572	2011	fresh cucumber	Plant	Dominican Republic
SRR1166598	2012	duck	Animal	USA
SRR1170878	2011	king snapper fillet	Aquatic Products	Viet Nam
SRR1171435	2010	ground turkey	Animal	USA
SRR1171443	2010	blood meal	Food	USA
SRR1175776	2011	papaya	Plant	Mexico
SRR1175782	2010	environmental swab	Environment	USA
SRR1175791	2011	environmental swab sponge	Environment	USA
SRR1175810	2010	hulled sesame seed	Plant	India
SRR1175815	2010	fenugreek powder	Plant	Egypt
SRR1175825	2011	papaya	Plant	Mexico
SRR1177221	2006	Homo sapiens	Homo sapiens	USA
SRR1177361	2005	Homo sapiens	Homo sapiens	USA
SRR1177650	2011	fish	Aquatic Products	Bangladesh
SRR1181526	2002	ground turkey	Animal	USA
SRR1182732	2010	environmental swab	Environment	USA
SRR1183737	2009	Homo sapiens	Homo sapiens	Canada
SRR1183740	2004	Homo sapiens	Homo sapiens	Canada
SRR1183741	2005	Homo sapiens	Homo sapiens	Canada
SRR1183742	2004	Homo sapiens	Homo sapiens	Canada
SRR1183743	2009	Homo sapiens	Homo sapiens	Canada
SRR1183744	2011	Homo sapiens	Homo sapiens	Canada
SRR1183747	2009	Food Breast-Outbreak	Food	Canada
SRR1183748	2008	chicken-abbatoir-Sporadic	Animal	Canada
SRR1183752	2011	Environmental (Chicken Fluff)-Outbreak	Environment	Canada
SRR1183754	2009	chicken	Animal	Canada
SRR1183762	2009	chicken	Animal	Canada
SRR1183768	2008	Rodent	Animal	Canada
SRR1183779	2010	Animal - Avian-Yolk sac	Animal	Canada
SRR1183804	2009	Environment - Water-River	Water	Canada
SRR1183812	2009	food	Food	Canada
SRR1183815	2009	Animal - Chicken	Animal	Canada
SRR1183817	2009	food	Food	Canada
SRR1183818	2009	food	Food	Canada
SRR1183824	2011	food	Food	Canada
SRR1183825	2010	food	Food	Canada
SRR1183827	2012	food	Food	Canada
SRR1183828	2012	food	Food	Canada
SRR1183840	2010	food	Food	Canada
SRR1183846	2010	ANIMAL-chicken	Animal	Canada
SRR1183852	2011	FOOD-Pig	Food	Canada
SRR1183853	2010	food	Food	Canada
SRR1183863	2010	FOOD-porcine	Food	Canada
SRR1183875	2012	food	Food	Canada
SRR1183888	2010	ANIMAL-chicken	Animal	Canada
SRR1183892	NA	environmental-chicken	Environment	Canada
SRR1183901	2011	ANIMAL-chicken	Animal	NA
SRR1183908	2012	food	Food	Canada
SRR1183912	2012	ANIMAL-domestic cattle	Animal	Canada
SRR1183914	2012	ANIMAL-chicken	Animal	Canada
SRR1183916	2012	food	Food	Canada
SRR1185808	2011	snail	Animal	Cote d'Ivoire
SRR1185831	2011	dried gecko,dried gecko	Animal	China
SRR1186216	2010	Missing	Unknown host	USA
SRR1186320	2013	whole chicken breast	Animal	USA
SRR1187396	2013	Homo sapiens	Homo sapiens	USA
SRR1187405	2014	Homo sapiens	Homo sapiens	USA
SRR1187408	2013	Homo sapiens	Homo sapiens	USA
SRR1187411	2013	Homo sapiens	Homo sapiens	USA
SRR1187424	2014	Homo sapiens	Homo sapiens	USA
SRR1187428	2013	Homo sapiens	Homo sapiens	USA
SRR1187441	2013	Homo sapiens	Homo sapiens	USA
SRR1187590	2013	Homo sapiens	Homo sapiens	USA
SRR1187591	2013	Homo sapiens	Homo sapiens	USA
SRR1187592	2013	Homo sapiens	Homo sapiens	USA
SRR1187607	2013	Homo sapiens	Homo sapiens	USA
SRR1188444	2005	Gallus Gallus	Animal	USA
SRR1188461	2001	Homo sapiens	Homo sapiens	USA
SRR1188472	2005	Homo sapiens	Homo sapiens	USA
SRR1188485	2001	Homo sapiens	Homo sapiens	USA
SRR1188534	2001	Homo sapiens	Homo sapiens	USA
SRR1195623	2013	thin sliced chicken breast	Animal	USA
SRR1195641	2002	ground beef	Animal	USA
SRR1198858	NA	missing	Unknown host	Netherlands
SRR1198892	2007	dry milk	Food	USA
SRR1203018	2002	pork chop	Animal	USA
SRR1203043	2011	papaya	Plant	Mexico
SRR1206092	2013	chicken half breast	Animal	USA
SRR1206162	2005	cumin	Food	India
SRR1207468	2005	Gallus Gallus	Animal	USA
SRR1207483	2006	Gallus Gallus	Animal	USA
SRR1212334	2011	environmental swab sponge	Environment	Mexico
SRR1212351	2012	raw whole cucumber	Plant	USA
SRR1212353	2006	horse	Animal	USA
SRR1212368	2011	tilapia	Aquatic Products	China
SRR1212377	2012	environmental swab sponge	Environment	USA
SRR1213765	2008	Bos taurus	Animal	USA
SRR1220740	2012	surface water	Water	USA
SRR1220767	2013	sesame seed paste	Food	Turkey
SRR1220778	2013	black pomfret fish	Aquatic Products	India
SRR1233920	2006	turkey	Animal	USA
SRR1233923	2006	cat	Animal	USA
SRR1238793	2007	Bos taurus	Animal	USA
SRR1257275	2013	grated coconut	Plant	India
SRR1257295	2013	frozen yellowfin tuna steak	Aquatic Products	Indonesia
SRR1258561	2013	black pomfret fish	Aquatic Products	India
SRR1258567	2013	dried parsley	Plant	Egypt
SRR1258569	2013	fresh hot pepper	Plant	Dominican Republic
SRR1258589	2013	baby frozen octopus	Aquatic Products	India
SRR1272486	2006	turkey	Animal	USA
SRR1272504	2008	drag swab	Environment	USA
SRR1272767	2011	dried mud fish	Aquatic Products	Thailand
SRR1272806	2008	environmental swab	Environment	USA
SRR1272855	2006	Gallus Gallus	Animal	USA
SRR1272861	2006	turkey	Animal	USA
SRR1272877	2011	anise seed	Plant	Egypt
SRR1288356	2011	cumin seed	Plant	Syria
SRR1288358	2011	lotus seed	Plant	China
SRR1288381	2011	tilapia	Aquatic Products	India
SRR1299302	2006	turkey	Animal	USA
SRR1299349	2003	Bos taurus	Animal	USA
SRR1300565	2010	environmental swab	Environment	USA
SRR1300566	2014	Homo sapiens	Homo sapiens	USA
SRR1300581	2010	environmental swab	Environment	USA
SRR1300594	2014	Homo sapiens	Homo sapiens	USA
SRR1300603	2008	drag swab	Environment	USA
SRR1300634	2004	chicken breast	Animal	USA
SRR1300635	2006	missing	Unknown host	USA
SRR1300670	2004	chicken breast	Animal	USA
SRR1300691	2010	environmental swab	Environment	USA
SRR1300702	2000	chicken thigh	Animal	NA
SRR1300723	2014	Homo sapiens	Homo sapiens	USA
SRR1300737	2007	missing	Unknown host	USA
SRR1302802	2014	environmental swab	Environment	USA
SRR1302847	2012	soybean tempeh	Food	USA
SRR1302850	2007	missing	Unknown host	USA
SRR1302852	2012	soybean tempeh	Food	USA
SRR1302864	2012	tempeh culture open bag	Environment	USA
SRR1302868	2012	tempeh culture unopen bag	Environment	USA
SRR1334178	2014	Homo sapiens	Homo sapiens	USA
SRR1346252	2013	haleem mixture	Food	Bangladesh
SRR1379737	2012	Homo sapiens	Homo sapiens	USA
SRR1379738	2012	Homo sapiens	Homo sapiens	USA
SRR1379740	2009	food	Food	Mauritius
SRR1379744	2010	Homo sapiens	Homo sapiens	USA
SRR1379745	2010	Homo sapiens	Homo sapiens	USA
SRR1379746	2010	Homo sapiens	Homo sapiens	USA
SRR1379747	2010	Homo sapiens	Homo sapiens	USA
SRR1379748	2010	Homo sapiens	Homo sapiens	USA
SRR1379749	2010	Homo sapiens	Homo sapiens	USA
SRR1379759	2009	Homo sapiens	Homo sapiens	USA
SRR1379761	2012	Homo sapiens	Homo sapiens	USA
SRR1379763	2012	food	Animal	USA
SRR1379771	2005	Homo sapiens	Homo sapiens	USA
SRR1379773	2006	Homo sapiens	Homo sapiens	USA
SRR1379777	2009	Homo sapiens	Homo sapiens	USA
SRR1379779	2009	Homo sapiens	Homo sapiens	USA
SRR1379782	2011	Homo sapiens	Homo sapiens	USA
SRR1395323	2014	Homo sapiens	Homo sapiens	USA
SRR1411131	2011	frozen lobster tail	Aquatic Products	Brazil
SRR1411166	2011	frozen mackerel fish	Aquatic Products	China
SRR1422636	2010	peppercorn	Plant	USA
SRR1422658	2012	frozen cooked shrimp	Aquatic Products	India
SRR1422668	2009	ground coriander	Plant	India
SRR1425261	2013	sesame seed paste	Food	Turkey
SRR1425265	2014	Homo sapiens	Homo sapiens	USA
SRR1427081	2013	cucumber	Plant	USA
SRR1427099	2014	Homo sapiens	Homo sapiens	USA
SRR1427104	2011	ground chili spice	Plant	Thailand
SRR1427712	2011	sesame seed paste	Food	Lebanon
SRR1481662	2011	Homo sapiens	Homo sapiens	USA
SRR1481664	2010	shelled pecan	Plant	USA
SRR1481922	2010	red pepper	Plant	USA
SRR1482386	2014	Homo sapiens	Homo sapiens	USA
SRR1501485	2007	bovine feed	Food	USA
SRR1501668	2007	missing	Unknown host	USA
SRR1505450	2007	missing	Unknown host	USA
SRR1505456	2007	missing	Unknown host	USA
SRR1511529	2007	missing	Unknown host	USA
SRR1511540	2010	sesame seed	Plant	Mexico
SRR1511558	2007	missing	Unknown host	USA
SRR1511564	2007	missing	Unknown host	USA
SRR1511583	2014	Homo sapiens	Homo sapiens	USA
SRR1514748	2008	drag swab	Environment	USA
SRR1514757	2014	Homo sapiens	Homo sapiens	USA
SRR1514983	2013	grated coconut	Plant	India
SRR1515013	2013	frozen striped bass	Aquatic Products	China
SRR1519460	2012	water pond	Water	USA
SRR1525264	2014	Homo sapiens	Homo sapiens	USA
SRR1525274	2014	Homo sapiens	Homo sapiens	USA
SRR1534844	2007	bovine feed	Food	USA
SRR1534847	2014	Homo sapiens	Homo sapiens	USA
SRR1535737	2009	frozen whole spiny goby fish	Aquatic Products	Viet Nam
SRR1535747	2002	cantaloupe	Plant	Mexico
SRR1536148	2014	Homo sapiens	Homo sapiens	USA
SRR1536160	2014	Homo sapiens	Homo sapiens	USA
SRR1537508	2007	bovine feed sweet corn	Food	USA
SRR1544240	2002	frozen kingfish	Aquatic Products	China
SRR1544315	2012	papaya	Plant	Mexico
SRR1544363	2013	lemon grass tea	Water	Egypt
SRR1548424	2009	chicken breast	Animal	USA
SRR1548432	2012	Homo sapiens	Homo sapiens	USA
SRR1553728	2014	Homo sapiens	Homo sapiens	USA
SRR1553783	2007	missing	Unknown host	USA
SRR1553806	2010	soy protein	Plant	China
SRR1553819	2007	missing	Unknown host	USA
SRR1553905	2004	ground turkey	Animal	USA
SRR1555355	2007	missing	Unknown host	USA
SRR1556077	2003	Missing	Unknown host	USA
SRR1557001	2014	Homo sapiens	Homo sapiens	USA
SRR1559020	2007	missing	Unknown host	USA
SRR1560592	2007	missing	Unknown host	USA
SRR1562568	2014	Homo sapiens	Homo sapiens	USA
SRR1562593	2004	chicken breast	Animal	USA
SRR1562621	2007	feed cottonseed	Animal	USA
SRR1562622	2007	bovine feed fishmeal	Aquatic Products	USA
SRR1564514	2007	missing	Unknown host	USA
SRR1566182	2013	black cumin kalonji nigella	Food	Pakistan
SRR1566240	2014	Homo sapiens	Homo sapiens	USA
SRR1569639	2014	chili powder	Food	India
SRR1569654	2000	Homo sapiens	Homo sapiens	USA
SRR1569705	2013	frozen tuna strip wildcaught	Aquatic Products	Indonesia
SRR1569723	2014	Homo sapiens	Homo sapiens	USA
SRR1573175	2003	Homo sapiens	Homo sapiens	USA
SRR1573625	2013	Missing	Unknown host	USA
SRR1574250	2014	Homo sapiens	Homo sapiens	USA
SRR1574286	2014	Homo sapiens	Homo sapiens	USA
SRR1574304	2007	missing	Unknown host	USA
SRR1575987	2003	missing	Unknown host	USA
SRR1575991	2001	Homo sapiens	Homo sapiens	USA
SRR1576225	NA		Unknown host	NA
SRR1576231	2014	water gallon	Water	USA
SRR1578495	2014	paprika	Plant	USA
SRR1582144	2014	Homo sapiens	Homo sapiens	USA
SRR1582150	2014	Homo sapiens	Homo sapiens	USA
SRR1582178	2014	Homo sapiens	Homo sapiens	USA
SRR1582195	2014	Homo sapiens	Homo sapiens	USA
SRR1583123	2012	environmental swab production facility	Environment	USA
SRR1583127	2012	environmental swab production facility	Environment	USA
SRR1584389	2013	fish spice mixture seasoning	Aquatic Products	Bangladesh
SRR1586544	2013	dessert candy halawa	Food	Lebanon
SRR1586547	2014	tuna	Aquatic Products	Indonesia
SRR1586570	2003	Missing	Unknown host	USA
SRR1588669	2014	Homo sapiens	Homo sapiens	USA
SRR1588691	2014	Homo sapiens	Homo sapiens	USA
SRR1593396	2011	papaya	Plant	Mexico
SRR1593400	2003	missing	Unknown host	USA
SRR1593933	2013	environmental	Environment	USA
SRR1596367	NA	parmesan cheese	Food	USA
SRR1596368	2011	papaya	Plant	Mexico
SRR1596372	2011	papaya	Plant	Mexico
SRR1596381	2011	papaya	Plant	Mexico
SRR1596390	2014	Homo sapiens	Homo sapiens	USA
SRR1596394	2011	papaya	Plant	Mexico
SRR1596395	2011	papaya	Plant	Mexico
SRR1596402	2011	papaya	Plant	Mexico
SRR1596408	2011	papaya	Plant	Mexico
SRR1596413	2011	papaya	Plant	Mexico
SRR1598969	2014	Homo sapiens	Homo sapiens	USA
SRR1604901	2012	frozen striped bass	Aquatic Products	China
SRR1608976	2013	Homo sapiens	Homo sapiens	USA
SRR1609701	2014	pumpkin seed	Plant	Mexico
SRR1612334	2014	Homo sapiens	Homo sapiens	USA
SRR1612364	2014	Homo sapiens	Homo sapiens	USA
SRR1612365	2014	Homo sapiens	Homo sapiens	USA
SRR1615103	2014	Homo sapiens	Homo sapiens	USA
SRR1615195	2013	wall swab	Environment	USA
SRR1615196	2013	wall swab	Environment	USA
SRR1616717	NA	Missing	Unknown host	USA
SRR1616723	2011	Missing	Unknown host	USA
SRR1616813	2014	Missing	Unknown host	USA
SRR1618694	2011	missing	Unknown host	USA
SRR1618705	2011	missing	Unknown host	USA
SRR1623027	2012	animal feed wheat	Food	Mexico
SRR1630805	2003	missing	Unknown host	USA
SRR1633503	2014	Homo sapiens	Homo sapiens	USA
SRR1633529	2014	Homo sapiens	Homo sapiens	USA
SRR1634369	NA	Missing	Unknown host	USA
SRR1634589	NA	Missing	Unknown host	USA
SRR1635060	2012	Homo sapiens	Homo sapiens	United Kingdom
SRR1635107	2012	Homo sapiens	Homo sapiens	United Kingdom
SRR1635113	2012	Homo sapiens	Homo sapiens	United Kingdom
SRR1636881	2011	frozen milkfish	Aquatic Products	China
SRR1636882	2004	shrimp	Aquatic Products	Bangladesh
SRR1637052	2003	ground turkey	Animal	USA
SRR1637072	2003	ground turkey	Animal	USA
SRR1640100	NA	Missing	Unknown host	USA
SRR1644554	2014	Homo sapiens	Homo sapiens	USA
SRR1644560	2014	Homo sapiens	Homo sapiens	USA
SRR1645336	2012	Homo sapiens	Homo sapiens	United Kingdom
SRR1645343	2012	Homo sapiens	Homo sapiens	United Kingdom
SRR1645373	2012	Homo sapiens	Homo sapiens	United Kingdom
SRR1645546	2012	Homo sapiens	Homo sapiens	United Kingdom
SRR1645600	2012	Homo sapiens	Homo sapiens	United Kingdom
SRR1645738	2012	Homo sapiens	Homo sapiens	United Kingdom
SRR1645793	2012	Homo sapiens	Homo sapiens	United Kingdom
SRR1645897	2012	Homo sapiens	Homo sapiens	NA
SRR1645907	2012	Homo sapiens	Homo sapiens	United Kingdom
SRR1645913	2013	Homo sapiens	Homo sapiens	United Kingdom
SRR1645928	2012	Homo sapiens	Homo sapiens	United Kingdom
SRR1646009	2012	Homo sapiens	Homo sapiens	United Kingdom
SRR1646116	2012	Homo sapiens	Homo sapiens	United Kingdom
SRR1646192	2012	Homo sapiens	Homo sapiens	United Kingdom
SRR1646203	2012	Homo sapiens	Homo sapiens	United Kingdom
SRR1646402	2012	Homo sapiens	Homo sapiens	United Kingdom
SRR1646426	2013	Homo sapiens	Homo sapiens	United Kingdom
SRR1646538	2010	sesame seed	Plant	India
SRR1646566	2013	environmental swab	Environment	USA
SRR1648149	2002	dried threadfin fish	Aquatic Products	Malaysia
SRR1649576	2014	Missing	Unknown host	USA
SRR1653388	2010	frozen whole mullet fish	Aquatic Products	Viet Nam
SRR1653397	2005	fresh tuna	Aquatic Products	Thailand
SRR1653403	2005	shrimp	Aquatic Products	Malaysia
SRR1653457	2014	Sus scrofa	Animal	USA
SRR1654332	2011	Missing	Unknown host	USA
SRR1654340	2014	Missing	Unknown host	USA
SRR1658077	2010	environmental swab	Environment	USA
SRR1659019	2014	individually quick frozen scallop adductor	Environment	China
SRR1659036	2002	oregano	Animal	Turkey
SRR1660291	2014	Missing	Unknown host	USA
SRR1664195	2013	environmental	Environment	USA
SRR1664204	2014	Homo sapiens	Homo sapiens	USA
SRR1664267	2013	environmental	Environment	USA
SRR1664274	2013	environmental	Environment	USA
SRR1664277	2013	environmental	Environment	USA
SRR1664279	2014	dried sweet basil	Food	USA
SRR1664282	2013	environmental	Environment	USA
SRR1664301	2013	environmental	Environment	USA
SRR1685379	2009	ready to eat snack food cornflakes and potato bits	Food	India
SRR1686419	NA	Missing	Unknown host	USA
SRR1686420	NA	Missing	Unknown host	USA
SRR1686421	NA	Missing	Aquatic Products	USA
SRR1686423	2014	Missing	Unknown host	USA
SRR1686427	2014	Missing	Animal	USA
SRR1686479	2008	Foam	Other	USA
SRR1686480	2001	chicken	Animal	USA
SRR1686482	2005	Young chicken rinse	Food	USA
SRR1686487	1998	chicken	Animal	USA
SRR1686604	1999	chicken	Animal	USA
SRR1686629	2004	Avian	Aquatic Products	USA
SRR1687185	2013	environmental	Environment	USA
SRR1687197	2013	environmental	Environment	USA
SRR1687213	2013	environmental	Environment	USA
SRR1693283	2014	swine sow	Animal	USA
SRR1693291	2014	animal swine market	Environment	USA
SRR1693304	2014	animal swine market	Environment	USA
SRR1693411	2014	product swab pork	Animal	USA
SRR1693627	NA	Missing	Animal	USA
SRR1693630	2014	Missing	Plant	USA
SRR1695623	2013	environmental	Environment	USA
SRR1695625	2006	manure	Feces	USA
SRR1695770	2012	whole egg	Food	USA
SRR1695778	2007	beef	Animal	USA
SRR1696481	2013	environmental swab	Environment	USA
SRR1696780	2009	chicken breast	Animal	USA
SRR1698194	2005	sesame seed paste	Food	Lebanon
SRR1698205	2003	frog leg	Animal	China
SRR1702369	2013	environmental swab	Environment	USA
SRR1702377	2013	environmental swab	Environment	USA
SRR1702378	2013	environmental	Environment	USA
SRR1702379	2013	environmental swab	Environment	USA
SRR1702380	2013	environmental swab	Environment	USA
SRR1702381	2013	environmental swab	Environment	USA
SRR1703333	NA	Missing	Unknown host	USA
SRR1703338	2014	Missing	Unknown host	USA
SRR1703339	2014	Missing	Unknown host	USA
SRR1703340	2014	Missing	Unknown host	USA
SRR1709664	2014	Homo sapiens	Homo sapiens	USA
SRR1713646	2003	chicken breast	Animal	USA
SRR1720452	2012	egg yolk	Food	USA
SRR1720454	2014	aloe vera leaf powder	Plant	Mexico
SRR1720474	2009	ready to eat snack food cornflakes and potato bits	Food	India
SRR1724673	2014	Missing	Unknown host	USA
SRR1728721	2007	beef	Animal	USA
SRR1728729	2007	beef	Animal	USA
SRR1728734	2007	beef	Animal	USA
SRR1728735	2007	beef	Animal	USA
SRR1730385	2001	shrimp	Aquatic Products	Viet Nam
SRR1731983	2012	papaya	Plant	Mexico
SRR1732314	NA	Missing	Unknown host	USA
SRR1732315	NA	Missing	Unknown host	USA
SRR1732316	NA	Missing	Unknown host	USA
SRR1732577	2010	pet treat peanut butter and apple stuffed	Food	Brazil
SRR1732580	2010	environmental swab	Environment	USA
SRR1735415	2007	beef	Animal	USA
SRR1745538	2012	chicken meat	Animal	Turkey
SRR1745610	2012	whole egg	Food	USA
SRR1745613	2007	bovine	Animal	USA
SRR1752835	2014	Homo sapiens	Homo sapiens	USA
SRR1752890	2014	Homo sapiens	Homo sapiens	USA
SRR1757786	2007	bovine	Animal	USA
SRR1763819	2008	Canis lupus familiaris	Animal	Belgium
SRR1763820	2009	Oryctolagus cuniculus	Animal	Belgium
SRR1763822	2011	Homo sapiens	Homo sapiens	Belgium
SRR1767805	2006	dog chew	Food	Argentina
SRR1769380	2014	Missing	Unknown host	USA
SRR1769381	2014	Missing	Unknown host	USA
SRR1769382	2014	Missing	Unknown host	USA
SRR1769383	2014	Missing	Unknown host	USA
SRR1769384	2014	Missing	Unknown host	USA
SRR1770484	2014	Homo sapiens	Homo sapiens	USA
SRR1770485	2014	Homo sapiens	Homo sapiens	USA
SRR1770511	2014	meat bone meal	Animal	USA
SRR1774074	2012	egg raw whole	Food	USA
SRR1774090	2012	egg raw whole	Food	USA
SRR1777667	2005	ground turkey	Animal	USA
SRR1778003	2006	frozen feather back meat	Aquatic Products	Viet Nam
SRR1783160	2005	ground turkey	Animal	USA
SRR1783221	2005	ground turkey	Animal	USA
SRR1784332	2014	Missing	Unknown host	USA
SRR1791277	2013	environmental	Environment	USA
SRR1791300	2005	ground turkey	Animal	USA
SRR1792716	2011	frozen goby fish	Aquatic Products	Viet Nam
SRR1792721	2011	fresh jalapeno pepper	Plant	Mexico
SRR1792725	2010	frozen farm raised golden pompano whole round	Aquatic Products	China
SRR1793352	2013	environmental swab	Environment	USA
SRR1805579	2006	frozen rock lobster tail	Aquatic Products	Brazil
SRR1805583	2005	octopus	Aquatic Products	Mexico
SRR1805614	2004	ground turkey	Animal	USA
SRR1805658	2006	frozen shell on prawn	Aquatic Products	Viet Nam
SRR1805678	2008	tilapia	Aquatic Products	Viet Nam
SRR1806277	2015	Homo sapiens	Homo sapiens	USA
SRR1806278	2015	Homo sapiens	Homo sapiens	USA
SRR1810522	2009	frozen snapper fillet malabar	Aquatic Products	Indonesia
SRR1810549	2009	frozen whole round grey mullet	Aquatic Products	China
SRR1810855	2009	environmental swab	Environment	USA
SRR1810862	2009	environmental swab	Environment	USA
SRR1812337	NA	Missing	Unknown host	USA
SRR1812343	NA	Missing	Unknown host	USA
SRR1812344	NA	Missing	Unknown host	USA
SRR1812347	2014	Missing	Unknown host	USA
SRR1812864	2014	chicken	Animal	USA
SRR1813430	2014	chicken	Animal	USA
SRR1813451	2014	chicken	Animal	USA
SRR1813454	2014	chicken	Animal	USA
SRR1814291	NA	culture	Other	NA
SRR1814296	NA	culture	Other	NA
SRR1814297	NA	culture	Other	NA
SRR1814320	NA	culture	Other	NA
SRR1814442	NA	culture	Other	NA
SRR1814444	NA	culture	Other	NA
SRR1814447	NA	culture	Other	NA
SRR1814454	NA	culture	Other	NA
SRR1814927	NA	culture	Other	NA
SRR1814936	NA	culture	Other	NA
SRR1815499	NA	culture	Other	NA
SRR1816323	NA	culture	Other	NA
SRR1816326	NA	culture	Other	NA
SRR1816335	NA	culture	Other	NA
SRR1816337	NA	culture	Other	NA
SRR1816545	NA	culture	Other	NA
SRR1816631	NA	culture	Other	NA
SRR1816812	2009	environmental swab	Environment	USA
SRR1816813	2009	environmental swab	Environment	USA
SRR1816821	2009	ground white pepper	Plant	USA
SRR1816822	2009	environmental swab	Environment	USA
SRR1816838	2009	pistachio	Food	USA
SRR1816839	2009	pistachio	Food	USA
SRR1816860	2009	roasted salted garlic onion pistachio	Food	USA
SRR1821279	2010	soy protein	Food	China
SRR1821289	2009	sesame seed	Food	India
SRR1821307	2009	spent irrigation water	Water	USA
SRR1822275	2015	Homo sapiens	Homo sapiens	USA
SRR1822284	2006	Python regius	Animal	USA
SRR1824461	NA	Missing	Unknown host	USA
SRR1828973	2015	Homo sapiens	Homo sapiens	USA
SRR1849357	2012	product egg raw whole	Food	USA
SRR1849389	2012	egg raw whole	Food	USA
SRR1908950	2014	chicken	Animal	USA
SRR1908997	2014	chicken	Animal	USA
SRR1910772	2010	coriander powder	Food	India
SRR1916078	2009	curry powder	Food	Viet Nam
SRR1916120	2012	chicken meat	Animal	Turkey
SRR1916123	2009	cheese roll cake	Food	Indonesia
SRR1917104	2015	Homo sapiens	Homo sapiens	USA
SRR1917111	2015	Homo sapiens	Homo sapiens	USA
SRR1917115	2015	Homo sapiens	Homo sapiens	USA
SRR1917445	2007	oyster	Aquatic Products	USA
SRR1917480	2006	oregano	Food	Turkey
SRR1917488	2007	curry powder	Food	India
SRR1920214	2008	dried seaweed	Food	China
SRR1923641	2006	chicken breast	Animal	USA
SRR1923645	2006	ground turkey	Animal	USA
SRR1946842	2010	yak	Animal	China
SRR1946872	2007	sesame seed in husk	Food	India
SRR1946955	2014	raw ground beef	Animal	USA
SRR1952939	2015	Homo sapiens	Homo sapiens	USA
SRR1957748	2014	Homo sapiens	Homo sapiens	United Kingdom
SRR1957750	2014	Homo sapiens	Homo sapiens	United Kingdom
SRR1957804	2014	Homo sapiens	Homo sapiens	United Kingdom
SRR1957898	2014	Homo sapiens	Homo sapiens	United Kingdom
SRR1957942	2014	Homo sapiens	Homo sapiens	United Kingdom
SRR1957983	2014	Homo sapiens	Homo sapiens	United Kingdom
SRR1958028	2014	Homo sapiens	Homo sapiens	United Kingdom
SRR1958050	2014	Homo sapiens	Homo sapiens	United Kingdom
SRR1958052	2014	Homo sapiens	Homo sapiens	United Kingdom
SRR1958067	2014	Homo sapiens	Homo sapiens	United Kingdom
SRR1958119	2014	Homo sapiens	Homo sapiens	United Kingdom
SRR1958131	2014	Homo sapiens	Homo sapiens	United Kingdom
SRR1958136	2014	Homo sapiens	Homo sapiens	United Kingdom
SRR1958139	2014	animal	Animal	United Kingdom
SRR1958229	2014	Homo sapiens	Homo sapiens	United Kingdom
SRR1958280	2014	Homo sapiens	Homo sapiens	United Kingdom
SRR1958347	2014	Homo sapiens	Homo sapiens	United Kingdom
SRR1958350	2014	Homo sapiens	Homo sapiens	United Kingdom
SRR1958357	2014	Homo sapiens	Homo sapiens	United Kingdom
SRR1958403	2014	Homo sapiens	Homo sapiens	United Kingdom
SRR1958421	2014	Homo sapiens	Homo sapiens	United Kingdom
SRR1958517	2014	Homo sapiens	Homo sapiens	United Kingdom
SRR1958528	2014	Homo sapiens	Homo sapiens	United Kingdom
SRR1958539	2014	Homo sapiens	Homo sapiens	United Kingdom
SRR1958546	2014	Homo sapiens	Homo sapiens	United Kingdom
SRR1958619	2014	Homo sapiens	Homo sapiens	United Kingdom
SRR1959266	2014	Homo sapiens	Homo sapiens	United Kingdom
SRR1959273	2014	Homo sapiens	Homo sapiens	United Kingdom
SRR1959312	2015	Homo sapiens	Homo sapiens	United Kingdom
SRR1959321	2014	Homo sapiens	Homo sapiens	United Kingdom
SRR1959404	2014	Homo sapiens	Homo sapiens	United Kingdom
SRR1959498	2014	Homo sapiens	Homo sapiens	United Kingdom
SRR1959724	2014	Homo sapiens	Homo sapiens	United Kingdom
SRR1960089	2015	Homo sapiens	Homo sapiens	United Kingdom
SRR1960205	2014	Homo sapiens	Homo sapiens	United Kingdom
SRR1960282	2015	Missing	Unknown host	USA
SRR1960298	2015	Missing	Unknown host	USA
SRR1963244	2015	Homo sapiens	Homo sapiens	United Kingdom
SRR1963257	2014	Homo sapiens	Homo sapiens	United Kingdom
SRR1963285	2014	Homo sapiens	Homo sapiens	United Kingdom
SRR1963377	2015	Homo sapiens	Homo sapiens	United Kingdom
SRR1963439	2014	Homo sapiens	Homo sapiens	United Kingdom
SRR1963476	2015	Homo sapiens	Homo sapiens	United Kingdom
SRR1963524	2014	Homo sapiens	Homo sapiens	United Kingdom
SRR1964473	2008	dried seaweed	Food	China
SRR1965035	2014	Homo sapiens	Homo sapiens	United Kingdom
SRR1965044	2014	Homo sapiens	Homo sapiens	United Kingdom
SRR1965067	2014	Homo sapiens	Homo sapiens	United Kingdom
SRR1965102	2014	Homo sapiens	Homo sapiens	United Kingdom
SRR1965161	2014	Homo sapiens	Homo sapiens	United Kingdom
SRR1965213	2014	Homo sapiens	Homo sapiens	United Kingdom
SRR1965237	2014	Homo sapiens	Homo sapiens	United Kingdom
SRR1965249	2014	Homo sapiens	Homo sapiens	United Kingdom
SRR1965266	2014	Homo sapiens	Homo sapiens	United Kingdom
SRR1965299	2014	Homo sapiens	Homo sapiens	United Kingdom
SRR1965327	2014	Homo sapiens	Homo sapiens	United Kingdom
SRR1965347	2015	Homo sapiens	Homo sapiens	United Kingdom
SRR1965375	2014	Homo sapiens	Homo sapiens	United Kingdom
SRR1965378	2014	Homo sapiens	Homo sapiens	United Kingdom
SRR1965458	2014	Homo sapiens	Homo sapiens	United Kingdom
SRR1965464	2014	Homo sapiens	Homo sapiens	United Kingdom
SRR1965503	2014	Homo sapiens	Homo sapiens	United Kingdom
SRR1965506	2014	Homo sapiens	Homo sapiens	United Kingdom
SRR1965520	2014	Homo sapiens	Homo sapiens	United Kingdom
SRR1965529	2014	Homo sapiens	Homo sapiens	United Kingdom
SRR1965530	2014	Homo sapiens	Homo sapiens	United Kingdom
SRR1965580	2014	Homo sapiens	Homo sapiens	United Kingdom
SRR1965640	2014	Homo sapiens	Homo sapiens	United Kingdom
SRR1965726	2014	Homo sapiens	Homo sapiens	United Kingdom
SRR1965735	2014	Enviromental	Environment	United Kingdom
SRR1965792	2014	Homo sapiens	Homo sapiens	United Kingdom
SRR1965796	2014	Homo sapiens	Homo sapiens	United Kingdom
SRR1965958	2014	Homo sapiens	Homo sapiens	United Kingdom
SRR1965963	2015	Homo sapiens	Homo sapiens	United Kingdom
SRR1966012	2015	other	other	United Kingdom
SRR1966016	2014	Homo sapiens	Homo sapiens	United Kingdom
SRR1966076	2014	Homo sapiens	Homo sapiens	United Kingdom
SRR1966114	2014	Homo sapiens	Homo sapiens	United Kingdom
SRR1966171	2014	Homo sapiens	Homo sapiens	United Kingdom
SRR1966237	2015	Homo sapiens	Homo sapiens	United Kingdom
SRR1966240	2014	Homo sapiens	Homo sapiens	United Kingdom
SRR1966307	2014	Homo sapiens	Homo sapiens	United Kingdom
SRR1966309	2014	Homo sapiens	Homo sapiens	United Kingdom
SRR1966339	2014	Homo sapiens	Homo sapiens	United Kingdom
SRR1966411	2014	Homo sapiens	Homo sapiens	United Kingdom
SRR1966469	2014	Homo sapiens	Homo sapiens	United Kingdom
SRR1966478	2014	Homo sapiens	Homo sapiens	United Kingdom
SRR1966502	2014	Homo sapiens	Homo sapiens	United Kingdom
SRR1966532	2014	Homo sapiens	Homo sapiens	United Kingdom
SRR1966587	2015	Homo sapiens	Homo sapiens	United Kingdom
SRR1966619	2014	Homo sapiens	Homo sapiens	United Kingdom
SRR1966621	2015	Homo sapiens	Homo sapiens	United Kingdom
SRR1966628	2014	Homo sapiens	Homo sapiens	United Kingdom
SRR1966747	2015	food	Food	United Kingdom
SRR1966755	2014	Homo sapiens	Homo sapiens	United Kingdom
SRR1966829	2014	Homo sapiens	Homo sapiens	United Kingdom
SRR1966860	2014	Homo sapiens	Homo sapiens	United Kingdom
SRR1966861	2014	Homo sapiens	Homo sapiens	United Kingdom
SRR1966897	2014	Homo sapiens	Homo sapiens	United Kingdom
SRR1966923	2014	Homo sapiens	Homo sapiens	United Kingdom
SRR1966928	2014	Homo sapiens	Homo sapiens	United Kingdom
SRR1966990	2014	Homo sapiens	Homo sapiens	United Kingdom
SRR1967018	2014	Homo sapiens	Homo sapiens	United Kingdom
SRR1967028	2014	Homo sapiens	Homo sapiens	United Kingdom
SRR1967046	2014	Homo sapiens	Homo sapiens	United Kingdom
SRR1967115	2014	Homo sapiens	Homo sapiens	United Kingdom
SRR1967170	2014	Homo sapiens	Homo sapiens	United Kingdom
SRR1967204	2015	Homo sapiens	Homo sapiens	United Kingdom
SRR1967231	2014	Homo sapiens	Homo sapiens	United Kingdom
SRR1967300	2014	Homo sapiens	Homo sapiens	United Kingdom
SRR1967394	2014	Homo sapiens	Homo sapiens	United Kingdom
SRR1967396	2014	Homo sapiens	Homo sapiens	United Kingdom
SRR1967449	2014	Homo sapiens	Homo sapiens	United Kingdom
SRR1967510	2014	Homo sapiens	Homo sapiens	United Kingdom
SRR1967533	2014	Homo sapiens	Homo sapiens	United Kingdom
SRR1967540	2014	Homo sapiens	Homo sapiens	United Kingdom
SRR1967592	2014	Homo sapiens	Homo sapiens	United Kingdom
SRR1967600	2014	Homo sapiens	Homo sapiens	United Kingdom
SRR1967607	2014	Homo sapiens	Homo sapiens	United Kingdom
SRR1967670	2014	Homo sapiens	Homo sapiens	United Kingdom
SRR1967724	2014	Homo sapiens	Homo sapiens	United Kingdom
SRR1967762	2014	Homo sapiens	Homo sapiens	United Kingdom
SRR1967793	2015	Homo sapiens	Homo sapiens	United Kingdom
SRR1967902	2015	Homo sapiens	Homo sapiens	United Kingdom
SRR1968037	2014	Homo sapiens	Homo sapiens	United Kingdom
SRR1968044	2014	Homo sapiens	Homo sapiens	United Kingdom
SRR1968077	2014	Homo sapiens	Homo sapiens	United Kingdom
SRR1968103	2014	Homo sapiens	Homo sapiens	United Kingdom
SRR1968123	2014	Homo sapiens	Homo sapiens	United Kingdom
SRR1968138	2014	Homo sapiens	Homo sapiens	United Kingdom
SRR1968180	2015	Homo sapiens	Homo sapiens	United Kingdom
SRR1968210	2014	Homo sapiens	Homo sapiens	United Kingdom
SRR1968230	2014	Homo sapiens	Homo sapiens	United Kingdom
SRR1968279	2015	Homo sapiens	Homo sapiens	United Kingdom
SRR1968292	2014	Homo sapiens	Homo sapiens	United Kingdom
SRR1968299	2014	Homo sapiens	Homo sapiens	United Kingdom
SRR1968303	2014	Homo sapiens	Homo sapiens	United Kingdom
SRR1968339	2015	Homo sapiens	Homo sapiens	United Kingdom
SRR1968355	2014	Homo sapiens	Homo sapiens	United Kingdom
SRR1968369	2015	Homo sapiens	Homo sapiens	United Kingdom
SRR1968374	2014	Homo sapiens	Homo sapiens	United Kingdom
SRR1968413	2014	Homo sapiens	Homo sapiens	United Kingdom
SRR1968556	2014	Homo sapiens	Homo sapiens	United Kingdom
SRR1968586	2014	Homo sapiens	Homo sapiens	United Kingdom
SRR1968627	2014	Homo sapiens	Homo sapiens	United Kingdom
SRR1968640	2014	Homo sapiens	Homo sapiens	United Kingdom
SRR1968845	2014	Homo sapiens	Homo sapiens	United Kingdom
SRR1968880	2014	Homo sapiens	Homo sapiens	United Kingdom
SRR1968882	2014	Homo sapiens	Homo sapiens	United Kingdom
SRR1968895	2014	Homo sapiens	Homo sapiens	United Kingdom
SRR1968913	2015	Homo sapiens	Homo sapiens	United Kingdom
SRR1968926	2015	Homo sapiens	Homo sapiens	United Kingdom
SRR1968931	2014	Homo sapiens	Homo sapiens	United Kingdom
SRR1969011	2014	Homo sapiens	Homo sapiens	United Kingdom
SRR1969015	2014	Homo sapiens	Homo sapiens	United Kingdom
SRR1969043	2014	Homo sapiens	Homo sapiens	United Kingdom
SRR1969113	2014	Homo sapiens	Homo sapiens	United Kingdom
SRR1969118	2014	Homo sapiens	Homo sapiens	United Kingdom
SRR1969152	2014	Homo sapiens	Homo sapiens	United Kingdom
SRR1969172	2014	other	other	United Kingdom
SRR1969194	2014	Homo sapiens	Homo sapiens	United Kingdom
SRR1969332	2014	Homo sapiens	Homo sapiens	United Kingdom
SRR1969365	2014	Homo sapiens	Homo sapiens	United Kingdom
SRR1969372	2014	Homo sapiens	Homo sapiens	United Kingdom
SRR1969385	2014	Homo sapiens	Homo sapiens	United Kingdom
SRR1969386	2014	food	Food	United Kingdom
SRR1969412	2014	Homo sapiens	Homo sapiens	United Kingdom
SRR1969431	2014	Homo sapiens	Homo sapiens	United Kingdom
SRR1969435	2014	Homo sapiens	Homo sapiens	United Kingdom
SRR1969466	2014	Homo sapiens	Homo sapiens	United Kingdom
SRR1969471	2014	Homo sapiens	Homo sapiens	United Kingdom
SRR1969526	2014	Homo sapiens	Homo sapiens	United Kingdom
SRR1969546	2014	Homo sapiens	Homo sapiens	United Kingdom
SRR1969565	2014	Homo sapiens	Homo sapiens	United Kingdom
SRR1969671	2014	Homo sapiens	Homo sapiens	United Kingdom
SRR1969681	2014	Homo sapiens	Homo sapiens	United Kingdom
SRR1969697	2014	Homo sapiens	Homo sapiens	United Kingdom
SRR1969713	2014	Homo sapiens	Homo sapiens	United Kingdom
SRR1969805	2014	Homo sapiens	Homo sapiens	United Kingdom
SRR1969806	2014	Homo sapiens	Homo sapiens	United Kingdom
SRR1969867	2014	Homo sapiens	Homo sapiens	United Kingdom
SRR1969925	2014	Homo sapiens	Homo sapiens	United Kingdom
SRR1970130	2014	Homo sapiens	Homo sapiens	United Kingdom
SRR1970188	2014	Homo sapiens	Homo sapiens	United Kingdom
SRR1970205	2014	Homo sapiens	Homo sapiens	United Kingdom
SRR1970271	2014	Homo sapiens	Homo sapiens	United Kingdom
SRR1970372	2014	water	Water	USA
SRR1970581	2013	Missing	Unknown host	USA
SRR1970594	NA	Missing	Unknown host	USA
SRR1973883	2014	chicken	Animal	USA
SRR1974004	2007	sausage	Food	Colombia
SRR1979315	2014	spice mixture	Food	China
SRR1980615	2007	peanut butter	Food	USA
SRR1982036	2014	chicken	Animal	USA
SRR1982125	2014	chicken	Animal	USA
SRR1982128	2015	Homo sapiens	Homo sapiens	USA
SRR1982180	2015	Homo sapiens	Homo sapiens	USA
SRR1995522	2014	chicken	Animal	USA
SRR1995742	2007	turmeric powder	Food	India
SRR1996141	2009	whole basil	Food	Egypt
SRR1996194	2014	chicken	Animal	USA
SRR2000245	2009	environmental swab	Environment	USA
SRR2002728	2014	water	water	USA
SRR2005755	2013	Swine	Animal	Thailand
SRR2005894	2007	corn flour snack lime flavor	Food	Mexico
SRR2005919	2007	corn flour snack lime flavor	Food	Mexico
SRR2005920	2007	coconut shredded	Plant	India
SRR2009034	2015	Homo sapiens	Homo sapiens	USA
SRR2011314	2012	water	water	Mexico
SRR2011320	2013	environment	Environment	Mexico
SRR2011433	2012	water	water	Mexico
SRR2015051	2014	Missing	Unknown host	USA
SRR2016682	NA	missing	Unknown host	USA
SRR2025284	2004	shrimp	Aquatic Products	Brazil
SRR2025295	2004	shrimp	Aquatic Products	Viet Nam
SRR2025316	2015	Missing	Unknown host	USA
SRR2025320	2015	Missing	Unknown host	USA
SRR2029477	2014	chicken	Animal	USA
SRR2032018	2013	Swine	Animal	Thailand
SRR2032024	2013	Swine	Animal	Thailand
SRR2032026	2013	Swine	Animal	Thailand
SRR2032032	2013	Swine	Animal	Thailand
SRR2032033	2013	Swine	Animal	Thailand
SRR2038207	2015	Homo sapiens	Homo sapiens	USA
SRR2038211	2015	Homo sapiens	Homo sapiens	USA
SRR2039115	2010	environmental swab	Environment	USA
SRR2039125	2010	beef pet treat	Food	Brazil
SRR2039728	2014	water	Water	USA
SRR2040620	2015	stevia sweetener	Food	India
SRR2051442	NA	Missing	Unknown host	USA
SRR2053354	2015	whole macadamia nut	Food	USA
SRR2053360	2012	water	Water	Mexico
SRR2056003	2015	Homo sapiens	Homo sapiens	USA
SRR2064129	2015	Homo sapiens	Homo sapiens	USA
SRR2067476	2015	Homo sapiens	Homo sapiens	USA
SRR2070978	2007	ground turkey	Animal	USA
SRR2072493	2015	Homo sapiens	Homo sapiens	USA
SRR2072695	2015	Homo sapiens	Homo sapiens	USA
SRR2075048	2012	egg raw yolk	Food	USA
SRR2075049	2012	egg raw whole	Food	USA
SRR2075983	2009	mrigal fish carp cirrhinus cirrhosus	Aquatic Products	Singapore
SRR2075997	2009	frozen mahi fillet fish	Aquatic Products	Malaysia
SRR2076008	2009	frozen tuna loin	Aquatic Products	Indonesia
SRR2076030	2008	frozen tuna steak	Aquatic Products	Indonesia
SRR2078900	2012	egg raw whole	Food	USA
SRR2082842	2006	ground turkey	Animal	USA
SRR2085668	2009	dried mulberry	Food	Turkey
SRR2085669	2014	Gallus gallus	Animal	Nigeria
SRR2086562	2005	yunnan chili	Plant	China
SRR2086592	2008	fried indian snack	Food	India
SRR2086989	2012	egg raw whole	Food	USA
SRR2087273	2008	lobster tail	Aquatic Products	Brazil
SRR2087279	2008	anise seed	Food	Syria
SRR2087280	2010	peppercorn	Plant	USA
SRR2088774	2012	animal feed, raw chicken meat at retail store	Aquatic Products	Colombia
SRR2093805	2015	NRTE (Not-Ready-to-Eat) Comminuted Poultry Exploratory Sampling - Chickens	Animal	USA
SRR2095395	NA	Missing	Unknown host	USA
SRR2096555	2003	rawhide dog chews	Food	Thailand
SRR2096595	2006	frozen tilapia	Aquatic Products	China
SRR2096628	2014	ground beef	Animal	USA
SRR2102382	2006	frozen shrimp	Aquatic Products	Mexico
SRR2102400	2015	Homo sapiens	Homo sapiens	USA
SRR2102422	2008	cat food	Food	Canada
SRR2102436	2009	frozen raw peeled shrimp	Aquatic Products	Thailand
SRR2102494	2015	frozen raw stuffed chicken product	Aquatic Products	USA
SRR2102501	2004	frog	Animal	Thailand
SRR2102512	2006	dried chili pod	Plant	Mexico
SRR2104606	2004	ground cumin seed	Plant	Turkey
SRR2107087	2005	sugar free pistachio dessert halva	Food	Lebanon
SRR2124407	2012	egg raw whole	Food	USA
SRR2124498	2012	egg raw whole	Food	USA
SRR2124525	2012	egg raw whole	Food	USA
SRR2125035	2010	dark red paprika powder	Plant	USA
SRR2125041	2010	white lotus nut	Plant	China
SRR2126722	2015	raw intact chicken	Animal	USA
SRR2127527	2010	red chili powder	Plant	India
SRR2133339	2015	Homo sapiens	Homo sapiens	USA
SRR2134677	2015	Homo sapiens	Homo sapiens	USA
SRR2136786	2003	river water	Water	USA
SRR2140697	2004	bulk sesame seed	Plant	Venezuela
SRR2140780	2015	Homo sapiens	Homo sapiens	USA
SRR2143360	2004	chicken house	Environment	USA
SRR2143451	2004	chicken house	Environment	USA
SRR2143459	2004	chicken house	Environment	USA
SRR2143460	2004	chicken house	Environment	USA
SRR2143462	2014	Bos taurus	Animal	USA
SRR2143502	2007	chicken breast	Animal	USA
SRR2153001	2013	egg raw whole	Food	USA
SRR2156622	2015	Homo sapiens	Homo sapiens	USA
SRR2156628	2007	ground turkey	Animal	USA
SRR2157018	2015	Homo sapiens	Homo sapiens	USA
SRR2163245	2012	whole egg	Food	USA
SRR2168972	2015	Homo sapiens	Homo sapiens	USA
SRR2174054	2003	raw shrimp	Aquatic Products	Myanmar
SRR2174057	2012	egg raw whole	Food	USA
SRR2174120	2003	frozen black pomfret fish	Aquatic Products	India
SRR2174160	2003	ground shrimp	Aquatic Products	Mexico
SRR2175337	2014	Sus scrofa	Animal	USA
SRR2175356	2015	Homo sapiens	Homo sapiens	USA
SRR2182933	NA	Missing	Unknown host	USA
SRR2188116	2015	animal-swine-sow	Animal	USA
SRR2188119	2015	animal-swine-sow	Animal	USA
SRR2192125	2015	Missing	Unknown host	USA
SRR2192131	2015	Missing	Unknown host	USA
SRR2192132	2015	Missing	Unknown host	USA
SRR2192169	2015	Missing	Unknown host	USA
SRR2192186	2015	Missing	Unknown host	USA
SRR2192190	2015	Missing	Unknown host	USA
SRR2192193	2015	Missing	Unknown host	USA
SRR2192196	2015	Missing	Unknown host	USA
SRR2194102	2015	Missing	Unknown host	USA
SRR2194108	2015	Missing	Unknown host	USA
SRR2194502	2015	missing	Unknown host	USA
SRR2194503	2015	missing	Unknown host	USA
SRR2227323	2015	animal-swine-sow	Animal	USA
SRR2229850	2015	Missing	Unknown host	USA
SRR2229851	2015	Missing	Unknown host	USA
SRR2239738	2015	animal-cattle-dairy cow	Animal	USA
SRR2239757	2015	animal-cattle-steer	Environment	USA
SRR2352219	2015	Homo sapiens	Homo sapiens	USA
SRR2354275	2015	Animal-Swine-Roaster Swine	Animal	USA
SRR2396593	2015	comminuted chicken	Animal	USA
SRR2401911	2015	Missing	Unknown host	USA
SRR2407535	2014	Pork Chop	Animal	USA
SRR2407541	2014	Pork Chop	Animal	USA
SRR2407554	2014	Chicken Wings	Animal	USA
SRR2407621	2014	ground turkey	Animal	USA
SRR2407628	2014	chicken breast	Animal	USA
SRR2407629	2014	chicken breast	Animal	USA
SRR2407669	2014	ground turkey	Animal	USA
SRR2407704	2014	chicken breast	Animal	USA
SRR2407707	2014	ground turkey	Animal	USA
SRR2407744	2014	chicken breast	Animal	USA
SRR2407763	2014	Ground Beef	Animal	USA
SRR2420881	2015	Nonmeat-Other	other	USA
SRR2420886	2015	Nonmeat-Other	Other	USA
SRR2532630	2007	chicken breast	Animal	USA
SRR2532631	2007	ground turkey	Animal	USA
SRR2533329	2006	ground turkey	Animal	USA
SRR2533339	2006	ground turkey	Animal	USA
SRR2533346	2006	ground beef	Animal	USA
SRR2533503	2015	Homo sapiens	Homo sapiens	USA
SRR2533506	2015	Homo sapiens	Homo sapiens	USA
SRR2533509	2015	Homo sapiens	Homo sapiens	USA
SRR2533513	2015	missing	Unknown host	USA
SRR2533530	2007	chicken breast	Animal	USA
SRR2533544	2007	ground turkey	Animal	USA
SRR2533545	2007	ground turkey	Animal	USA
SRR2534076	2003	frozen lobster tail	Aquatic Products	Mexico
SRR2534078	2003	frozen lobster tail	Aquatic Products	Mexico
SRR2534082	2003	red snapper	Food	Mexico
SRR2534093	2013	Swine	Animal	Kenya
SRR2534094	2013	Swine	Animal	Kenya
SRR2534098	2013	Swine	Animal	Kenya
SRR2534099	2013	Swine	Animal	Kenya
SRR2534100	2013	Swine	Animal	Kenya
SRR2534101	2013	Swine	Animal	Kenya
SRR2534105	2013	Swine	Animal	Kenya
SRR2534106	2013	Swine	Animal	Kenya
SRR2534107	2013	Swine	Animal	Kenya
SRR2534109	2013	Swine	Animal	Kenya
SRR2545371	2015	missing	Unknown host	USA
SRR2559382	2008	nut raisin blend trail mixture	Food	USA
SRR2559383	2008	nut raisin blend trail mixture	Food	USA
SRR2566883	2013	chicken breast	Animal	USA
SRR2566893	2013	ground turkey	Animal	USA
SRR2566908	2013	chicken breast	Animal	USA
SRR2566945	2013	ground turkey	Animal	USA
SRR2566946	2013	chicken breast	Animal	USA
SRR2566997	2013	Pork Chops	Animal	USA
SRR2566998	2013	chicken breast	Animal	USA
SRR2567008	2013	ground turkey	Animal	USA
SRR2567070	2013	chicken breast	Animal	USA
SRR2567109	2013	chicken breast	Animal	USA
SRR2567171	2013	ground turkey	Animal	USA
SRR2567181	2013	chicken breast	Animal	USA
SRR2571582	2015	Missing	Unknown host	USA
SRR2577506	2013	Missing	Unknown host	USA
SRR2577509	2015	Missing	Unknown host	USA
SRR2577510	2015	Missing	Unknown host	USA
SRR2577511	2015	Missing	Unknown host	USA
SRR2577512	2015	Missing	Unknown host	USA
SRR2577517	2015	Missing	Unknown host	USA
SRR2585429	2009	pistachio	Food	USA
SRR2585430	2009	cashew almond pistachio blend	Food	USA
SRR2585453	2015	Missing	Unknown host	USA
SRR2585456	NA	Missing	Unknown host	USA
SRR2585494	NA	missing	Unknown host	USA
SRR2585495	NA	missing	Unknown host	USA
SRR2585523	2015	missing	Unknown host	USA
SRR2585525	NA	missing	Unknown host	USA
SRR2585526	2015	missing	Unknown host	USA
SRR2585531	2015	Missing	Unknown host	USA
SRR2585533	2015	Missing	Unknown host	USA
SRR2585535	2015	Missing	Unknown host	USA
SRR2586129	2003	frozen raw octopus	Aquatic Products	Philippines
SRR2586832	2008	nut raisin blend trail mixture	Food	USA
SRR2601214	2015	Missing	Unknown host	USA
SRR2601215	2015	Missing	Unknown host	USA
SRR2638014	2015	animal-swine-market swine	Animal	USA
SRR2648538	2015	comminuted chicken	Animal	USA
SRR2669159	2008	chicken breast	Animal	USA
SRR2669163	2015	Missing	Unknown host	USA
SRR2669167	2015	Missing	Unknown host	USA
SRR2670703	2007	ground turkey	Animal	USA
SRR2671496	2012	missing	Unknown host	USA
SRR2724163	2013	pet food kibble	Food	USA
SRR2724164	2013	environmental swab	Environment	USA
SRR2724168	2013	raw almond	Food	USA
SRR2728266	2009	frozen black tiger shrimp	Aquatic Products	Viet Nam
SRR2728269	2009	frozen whole tilapia	Aquatic Products	China
SRR2749713	NA	missing	Unknown host	USA
SRR2749714	NA	missing	Unknown host	USA
SRR2829110	2015	animal-swine-sow	Animal	USA
SRR2830753	2002	cumin powder	Food	India
SRR2830941	2014	za'atar spice thyme mixture	Food	Jordan
SRR2831332	2015	missing	Unknown host	Viet Nam
SRR2847923	2015	Homo sapiens	Homo sapiens	USA
SRR2847941	2013	Swine	Animal	Kenya
SRR2847942	2013	Swine	Animal	Kenya
SRR2875229	2003	river water	Water	USA
SRR2889943	2014	baby spinach	Plant	USA
SRR2889948	2014	baby spinach	Plant	USA
SRR2889985	2014	baby spinach	Plant	USA
SRR2890007	2014	baby spinach	Plant	USA
SRR2890025	2014	cashew	Plant	USA
SRR2890028	2014	baby spinach	Plant	USA
SRR2890096	2014	water	Water	USA
SRR2890128	2014	soil	Environment	USA
SRR2890147	2014	water	Water	USA
SRR2890999	2015	Homo sapiens	Homo sapiens	USA
SRR2891608	2015	Homo sapiens	Homo sapiens	USA
SRR2910612	2014	mizuna	Plant	USA
SRR2911007	2013	spinach powder	Plant	China
SRR2911818	2003	frozen raw shell on shrimp	Aquatic Products	Indonesia
SRR2912645	2008	chicken breast	Animal	USA
SRR2913274	2015	Homo sapiens	Homo sapiens	USA
SRR2913291	2011	Missing	Unknown host	USA
SRR2913294	2012	Missing	Unknown host	USA
SRR2914283	2015	missing	Unknown host	USA
SRR2915897	2015	environmental swab	Environment	USA
SRR2915903	2015	environmental swab	Environment	USA
SRR2917136	2015	Missing	Unknown host	USA
SRR2917137	2015	Missing	Unknown host	USA
SRR2917138	2015	Missing	Unknown host	USA
SRR2917139	2015	Missing	Unknown host	USA
SRR2917140	2015	Missing	Unknown host	USA
SRR2917928	2008	Missing	Unknown host	USA
SRR2919946	2015	animal-swine-market swine	Animal	USA
SRR2919953	2015	animal-swine-sow	Animal	USA
SRR2920120	2015	animal-cattle-dairy cow	Animal	USA
SRR2925134	2002	frozen raw whole sand goby fish	Aquatic Products	Viet Nam
SRR2925153	2015	environmental swab	Environment	USA
SRR2937465	2015	Homo sapiens	Homo sapiens	USA
SRR2939529	2015	missing	Unknown host	USA
SRR2959977	2014	Sus scrofa	Animal	USA
SRR2960773	2013	swine	Animal	Kenya
SRR2962405	2008	ground turkey	Animal	USA
SRR2966887	2013	Eudocimus albus	Plant	USA
SRR2968106	2015	missing	Unknown host	USA
SRR2968108	2015	missing	Unknown host	USA
SRR2969470	2015	missing	Unknown host	USA
SRR2970917	2015	comminuted chicken	Animal	USA
SRR2970938	2015	comminuted chicken	Animal	USA
SRR2971136	2013	papaya	Plant	Mexico
SRR2971419	2015	Meleagris gallopavo	Animal	USA
SRR2973828	2015	missing	Unknown host	USA
SRR2975858	2013	missing	Unknown host	USA
SRR2975970	2015	Missing	Unknown host	USA
SRR2975977	2015	Missing	Unknown host	USA
SRR2981105	2015	animal-swine-sow	Animal	USA
SRR2981108	2015	animal-cattle-dairy cow	Animal	USA
SRR2981110	2015	animal-swine-sow	Animal	USA
SRR2981152	2013	swine	Animal	Kenya
SRR2981157	2013	Swine	Animal	Kenya
SRR2981159	2013	Swine	Animal	Kenya
SRR2981161	2013	Swine	Animal	Kenya
SRR2982353	2008	ground turkey	Animal	USA
SRR2982354	2008	ground turkey	Animal	USA
SRR2993937	2008	ground turkey	Animal	USA
SRR3001743	2013	Missing	Unknown host	USA
SRR3001748	2013	Missing	Unknown host	USA
SRR3001749	2014	Missing	Unknown host	USA
SRR3001933	2015	Missing	Unknown host	USA
SRR3002501	2012	Missing	Unknown host	USA
SRR3002507	2013	Missing	Unknown host	USA
SRR3016114	2015	comminuted chicken	Animal	USA
SRR3027078	2005	chili powder	Plant	Thailand
SRR3027605	2015	missing	Unknown host	Thailand
SRR3027657	2005	swine	Animal	Ethiopia
SRR3027714	2005	swine caecum	Animal	Ethiopia
SRR3032160	2014	Missing	Unknown host	USA
SRR3038206	2002	gecko	Animal	China
SRR3038288	2005	chicken jerky dog treat	Food	China
SRR3038647	2015	missing	Unknown host	USA
SRR3039645	2014	soil	Environment	USA
SRR3046400	2003	turmeric powder	Food	India
SRR3048031	2015	Missing	Unknown host	USA
SRR3048603	NA	Homo sapiens	Homo sapiens	United Kingdom
SRR3048680	NA	Homo sapiens	Homo sapiens	United Kingdom
SRR3048848	NA	Homo sapiens	Homo sapiens	United Kingdom
SRR3048912	NA	Homo sapiens	Homo sapiens	United Kingdom
SRR3048951	NA	Homo sapiens	Homo sapiens	United Kingdom
SRR3049011	NA	Homo sapiens	Homo sapiens	United Kingdom
SRR3049030	NA	Homo sapiens	Homo sapiens	United Kingdom
SRR3049068	NA	Homo sapiens	Homo sapiens	United Kingdom
SRR3049070	NA	Homo sapiens	Homo sapiens	United Kingdom
SRR3049073	NA	Homo sapiens	Homo sapiens	United Kingdom
SRR3049078	NA	Homo sapiens	Homo sapiens	United Kingdom
SRR3049103	NA	Homo sapiens	Homo sapiens	United Kingdom
SRR3049107	NA	Homo sapiens	Homo sapiens	United Kingdom
SRR3049108	NA	Homo sapiens	Homo sapiens	United Kingdom
SRR3049128	NA	Homo sapiens	Homo sapiens	United Kingdom
SRR3049161	NA	Homo sapiens	Homo sapiens	United Kingdom
SRR3049176	NA	Homo sapiens	Homo sapiens	United Kingdom
SRR3049212	NA	Homo sapiens	Homo sapiens	United Kingdom
SRR3049219	NA	Homo sapiens	Homo sapiens	United Kingdom
SRR3049325	NA	Homo sapiens	Homo sapiens	United Kingdom
SRR3049342	NA	Homo sapiens	Homo sapiens	United Kingdom
SRR3049359	NA	Homo sapiens	Homo sapiens	United Kingdom
SRR3049366	NA	Homo sapiens	Homo sapiens	United Kingdom
SRR3049369	NA	Homo sapiens	Homo sapiens	United Kingdom
SRR3049408	NA	Homo sapiens	Homo sapiens	United Kingdom
SRR3049429	NA	Homo sapiens	Homo sapiens	United Kingdom
SRR3049488	NA	Homo sapiens	Homo sapiens	United Kingdom
SRR3049502	NA	Homo sapiens	Homo sapiens	United Kingdom
SRR3049532	NA	Homo sapiens	Homo sapiens	United Kingdom
SRR3049708	NA	Homo sapiens	Homo sapiens	United Kingdom
SRR3049796	NA	Homo sapiens	Homo sapiens	United Kingdom
SRR3049821	NA	Homo sapiens	Homo sapiens	United Kingdom
SRR3049837	NA	Homo sapiens	Homo sapiens	United Kingdom
SRR3049964	NA	Homo sapiens	Homo sapiens	United Kingdom
SRR3052023	2010	missing	Unknown host	USA
SRR3056927	2015	animal-cattle-dairy cow	Animal	USA
SRR3057090	2005	swine	Animal	Ethiopia
SRR3057095	2005	swine	Animal	Ethiopia
SRR3057099	2005	swine	Animal	Ethiopia
SRR3057100	2005	swine	Animal	Ethiopia
SRR3057102	2005	swine	Animal	Ethiopia
SRR3057104	2005	swine	Animal	Ethiopia
SRR3057105	2005	swine	Animal	Ethiopia
SRR3057106	2005	swine	Animal	Ethiopia
SRR3057109	2005	swine	Animal	Ethiopia
SRR3057110	2005	swine	Animal	Ethiopia
SRR3057189	2015	missing	Unknown host	USA
SRR3062679	2015	animal-cattle-heifer	Animal	USA
SRR3062684	2015	animal-swine-market swine	Animal	USA
SRR3068550	2005	swine	Animal	Ethiopia
SRR3068552	2005	swine	Animal	Ethiopia
SRR3068554	2005	swine	Animal	Ethiopia
SRR3068559	2005	swine	Animal	Ethiopia
SRR3068562	2005	swine	Animal	Ethiopia
SRR3068564	2005	swine	Animal	Ethiopia
[truncated: 6,596 more rows]

## Sheet: Supplementary Table 3
Temperate phage entry No.	The number of temperate phages included	Integrase type	Length	GC content	Host SRA number of the phage included
Temperate phage entry No. 1	1	IntA	91299	49.48	SRR8671307
Temperate phage entry No. 2	1	IntS	85394	53.16	SRR5921262
Temperate phage entry No. 3	1	IntA	85341	56.02	ERR3332631
Temperate phage entry No. 4	1	IntS	80415	52.8	SRR6489784
Temperate phage entry No. 5	1	IntA	79783	55.96	ERR3332631
Temperate phage entry No. 6	1	IntA	78488	46.66	SRR5576041
Temperate phage entry No. 7	1	IntS	75737	49.56	SRR1720454
Temperate phage entry No. 8	1	IntA	72617	48.52	SRR8490840
Temperate phage entry No. 9	1	IntS	69132	49.55	SRR8455502
Temperate phage entry No. 10	1	IntA	66568	53.81	SRR5193839
Temperate phage entry No. 11	1	IntA	66568	53.8	SRR7140645
Temperate phage entry No. 12	1	IntS	64257	43.38	ERR3439879
Temperate phage entry No. 13	1	IntA	62138	46.25	SRR6366479
Temperate phage entry No. 14	1	IntS	60333	47.39	SRR8597350
Temperate phage entry No. 15	1	IntA	60127	52.3	SRR6143763
Temperate phage entry No. 16	1	IntS	59444	50.03	SRR2192125
Temperate phage entry No. 17	1	IntS	56603	49.3	SRR9281774
Temperate phage entry No. 18	1	IntA	56222	50.97	ERR2194289
Temperate phage entry No. 19	1	IntA	55550	54.41	SRR7350835
Temperate phage entry No. 20	1	IntA	55188	49.68	SRR5238046
Temperate phage entry No. 21	1	IntA	54144	58.4	ERR3439689
Temperate phage entry No. 22	1	IntS	52632	48.26	SRR5868300
Temperate phage entry No. 23	1	IntS	52606	48.97	SRR1511540
Temperate phage entry No. 24	1	IntS	52211	48.8	SRR6973031
Temperate phage entry No. 25	1	IntS	52133	48.39	SRR5251082
Temperate phage entry No. 26	1	IntA	52073	50.49	SRR3091386
Temperate phage entry No. 27	1	IntS	52030	48.65	SRR7820839
Temperate phage entry No. 28	1	IntA	52005	50.42	SRR9733073
Temperate phage entry No. 29	1	IntS	51895	48.63	SRR10311601
Temperate phage entry No. 30	1	IntS	51895	48.63	SRR5099199
Temperate phage entry No. 31	1	IntS	51887	48.36	SRR6879573
Temperate phage entry No. 32	1	IntS	51780	49.22	SRR10126656
Temperate phage entry No. 33	1	IntS	51735	48.72	SRR6129242
Temperate phage entry No. 34	1	IntS	51692	48.5	SRR5116534
Temperate phage entry No. 35	1	IntS	51458	48.52	SRR7439511
Temperate phage entry No. 36	1	IntS	51435	48.4	SRR10059401
Temperate phage entry No. 37	1	IntS	51399	47.97	SRR10235779
Temperate phage entry No. 38	1	IntS	51322	48.12	SRR7501168
Temperate phage entry No. 39	2	IntS	51322	48.12	SRR7538898
Temperate phage entry No. 39					SRR8499049
Temperate phage entry No. 40	2	IntS	51315	48.39	SRR10247492
					SRR7351518
Temperate phage entry No. 41	1	IntS	51315	48.39	SRR1646426
Temperate phage entry No. 42	2	IntS	51315	48.39	SRR5812125
					SRR9201306
Temperate phage entry No. 43	1	IntS	51315	48.39	SRR9110281
Temperate phage entry No. 44	1	IntS	51315	48.39	SRR9304524
Temperate phage entry No. 45	1	IntS	51311	48.26	SRR10018722
Temperate phage entry No. 46	1	IntS	51311	48.26	SRR1995742
Temperate phage entry No. 47	1	IntS	51311	48.26	SRR2085668
Temperate phage entry No. 48	1	IntS	51311	48.26	SRR5945543
Temperate phage entry No. 49	1	IntS	51306	48.35	SRR6489826
Temperate phage entry No. 50	1	IntS	51266	48.26	SRR1212368
Temperate phage entry No. 51	1	IntS	51214	48.41	SRR6192434
Temperate phage entry No. 52	1	IntS	51162	48.37	ERR2209719
Temperate phage entry No. 53	2	IntS	51135	48.27	SRR2124498
					SRR2124525
Temperate phage entry No. 54	1	IntS	51133	49.15	SRR5508253
Temperate phage entry No. 55	1	IntS	51123	48.28	SRR5742286
Temperate phage entry No. 56	1	IntS	51080	48.1	SRR7591574
Temperate phage entry No. 57	1	IntS	51064	48.44	SRR5440523
Temperate phage entry No. 58	1	IntA	51064	48.77	SRR6224597
Temperate phage entry No. 59	3	IntS	51057	47.97	SRR3474477
					SRR3898572
					SRR3993559
Temperate phage entry No. 60	2	IntS	51057	47.97	SRR3993643
					SRR4046986
Temperate phage entry No. 61	1	IntS	51057	47.99	SRR8170425
Temperate phage entry No. 62	1	IntS	51021	48.16	SRR6042485
Temperate phage entry No. 63	1	IntS	51020	48.37	SRR6335204
Temperate phage entry No. 64	1	IntS	51000	48.23	ERR2719925
Temperate phage entry No. 65	1	IntS	50999	48.2	SRR8667332
Temperate phage entry No. 66	1	IntS	50985	48.2	SRR1198858
Temperate phage entry No. 67	1	IntS	50954	49.94	SRR8083704
Temperate phage entry No. 68	1	IntS	50948	48.46	SRR8898349
Temperate phage entry No. 69	1	IntS	50947	48.24	SRR10245384
Temperate phage entry No. 70	1	IntS	50943	48.37	SRR3928707
Temperate phage entry No. 71	1	IntS	50941	48.48	SRR7267894
Temperate phage entry No. 72	1	IntS	50930	48.21	SRR3457702
Temperate phage entry No. 73	1	IntS	50900	48.36	SRR5514438
Temperate phage entry No. 74	1	IntS	50895	47.9	SRR1258569
Temperate phage entry No. 75	1	IntS	50891	48.4	ERR2759768
Temperate phage entry No. 76	1	IntS	50886	50.91	SRR7464092
Temperate phage entry No. 77	1	IntS	50875	48.46	ERR2209396
Temperate phage entry No. 78	1	IntS	50857	48.43	SRR5820835
Temperate phage entry No. 79	1	IntS	50845	48.35	SRR3928710
Temperate phage entry No. 80	1	IntS	50839	48.64	SRR6366728
Temperate phage entry No. 81	1	IntS	50838	48.66	SRR7401841
Temperate phage entry No. 82	1	IntS	50815	48.63	SRR6179038
Temperate phage entry No. 83	4	IntS	50811	48.21	SRR5876854
					SRR7221041
					SRR7706425
					SRR7803867
Temperate phage entry No. 84	2	IntS	50811	48.21	SRR6192623
					SRR7267879
Temperate phage entry No. 85	1	IntS	50808	51.43	SRR7401851
Temperate phage entry No. 86	2	IntS	50806	48.46	SRR6179343
					SRR8306818
Temperate phage entry No. 87	1	IntS	50801	48.23	SRR7537010
Temperate phage entry No. 88	1	IntS	50790	48.62	SRR5344861
Temperate phage entry No. 89	1	IntS	50788	48.18	SRR1175815
Temperate phage entry No. 90	1	IntS	50787	48.57	SRR9306562
Temperate phage entry No. 91	1	IntS	50785	48.34	SRR5121437
Temperate phage entry No. 92	1	IntS	50785	48.34	SRR5799565
Temperate phage entry No. 93	1	IntS	50779	48.4	ERR2210622
Temperate phage entry No. 94	2	IntS	50757	48.78	SRR6203381
					SRR9597209
Temperate phage entry No. 95	1	IntS	50757	48.78	SRR9597209
Temperate phage entry No. 96	1	IntS	50753	48.85	SRR5978821
Temperate phage entry No. 97	1	IntS	50744	48.06	SRR7842563
Temperate phage entry No. 98	1	IntA	50743	50.45	SRR5060625
Temperate phage entry No. 99	3	IntS	50730	47.97	SRR1157725
					SRR3057189
					SRR3191435
Temperate phage entry No. 100	1	IntS	50730	47.97	SRR3306258
Temperate phage entry No. 101	1	IntA	50708	50.45	SRR10078263
Temperate phage entry No. 102	1	IntA	50708	50.45	SRR7125212
Temperate phage entry No. 103	1	IntA	50708	50.45	SRR8170301
Temperate phage entry No. 104	1	IntS	50697	48.35	SRR1969806
Temperate phage entry No. 105	1	IntS	50648	48.36	SRR8492340
Temperate phage entry No. 106	3	IntS	50644	48.33	SRR7963997
					SRR8401001
					SRR8456533
Temperate phage entry No. 107	2	IntS	50643	48.55	SRR10224677
					SRR9651846
Temperate phage entry No. 108	1	IntS	50628	48.47	SRR10257835
Temperate phage entry No. 109	1	IntS	50623	48.57	SRR3372235
Temperate phage entry No. 110	1	IntS	50620	48.32	SRR7876394
Temperate phage entry No. 111	1	IntS	50616	48.54	SRR2070978
Temperate phage entry No. 112	1	IntS	50616	48.54	SRR5350751
Temperate phage entry No. 113	1	IntS	50613	48.67	SRR3223757
Temperate phage entry No. 114	1	IntS	50605	51.08	SRR7528178
Temperate phage entry No. 115	1	IntS	50601	48.6	SRR1783221
Temperate phage entry No. 116	1	IntS	50601	48.6	SRR3191443
Temperate phage entry No. 117	1	IntS	50601	48.6	SRR6933157
Temperate phage entry No. 118	1	IntS	50600	48.34	SRR1958350
Temperate phage entry No. 119	1	IntS	50600	48.34	SRR1965161
Temperate phage entry No. 120	1	IntS	50590	48.45	SRR6107515
Temperate phage entry No. 121	1	IntS	50572	49.11	SRR6310070
Temperate phage entry No. 122	1	IntS	50572	49.11	SRR6335258
Temperate phage entry No. 123	1	IntS	50562	48.54	SRR5441605
Temperate phage entry No. 124	1	IntS	50540	47.86	SRR8923037
Temperate phage entry No. 125	12	IntS	50538	48.43	SRR1089527
					SRR5821908
					SRR6155030
					SRR6155031
					SRR6786486
					SRR7504571
					SRR7661105
					SRR7726792
					SRR7726794
					SRR7758485
					SRR8075910
					SRR8185398
Temperate phage entry No. 126	2	IntS	50538	48.43	SRR5151783
					SRR6484564
Temperate phage entry No. 127	1	IntS	50538	48.42	SRR6254914
Temperate phage entry No. 128	1	IntS	50534	48.49	SRR6183154
Temperate phage entry No. 129	1	IntS	50514	48.42	SRR2104606
Temperate phage entry No. 130	1	IntS	50511	48.53	SRR10211647
Temperate phage entry No. 131	1	IntS	50510	48.72	SRR10276340
Temperate phage entry No. 132	2	IntS	50510	48.72	SRR5382669
					SRR5459287
Temperate phage entry No. 133	1	IntS	50493	48.67	SRR7480613
Temperate phage entry No. 134	1	IntS	50492	48.32	SRR7184568
Temperate phage entry No. 135	1	IntS	50474	48.49	SRR9903628
Temperate phage entry No. 136	1	IntS	50470	48.59	SRR10094679
Temperate phage entry No. 137	1	IntS	50440	48.09	SRR5799615
Temperate phage entry No. 138	1	IntS	50440	48.09	SRR7910385
Temperate phage entry No. 139	5	IntS	50435	48.07	SRR3046400
					SRR5920233
					SRR8182195
					SRR8182958
					SRR8524707
Temperate phage entry No. 140	2	IntS	50435	48.07	SRR5935618
					SRR7905345
Temperate phage entry No. 141	1	IntS	50435	48.07	SRR7284418
Temperate phage entry No. 142	2	IntS	50435	48.07	SRR7474992
					SRR8490766
Temperate phage entry No. 143	1	IntS	50435	48.07	SRR8548883
Temperate phage entry No. 144	1	IntS	50413	48.28	SRR2086989
Temperate phage entry No. 145	1	IntS	50405	48.33	SRR9212395
Temperate phage entry No. 146	1	IntS	50378	48.89	SRR7249830
Temperate phage entry No. 147	1	IntS	50378	48.89	SRR8551901
Temperate phage entry No. 148	1	IntS	50377	48.52	SRR9687683
Temperate phage entry No. 149	1	IntS	50369	48.43	SRR6165556
Temperate phage entry No. 150	4	IntS	50360	47.79	SRR10119686
					SRR10158224
					SRR5217685
					SRR7518393
Temperate phage entry No. 151	3	IntS	50360	47.79	SRR10158248
					SRR5876825
					SRR9679855
Temperate phage entry No. 152	1	IntS	50360	47.79	SRR9960904
Temperate phage entry No. 153	1	IntS	50355	51.92	SRR10060647
Temperate phage entry No. 154	1	IntS	50355	48.66	SRR6481361
Temperate phage entry No. 155	1	IntS	50340	48.31	SRR5217451
Temperate phage entry No. 156	1	IntS	50340	48.31	SRR6380265
Temperate phage entry No. 157	1	IntS	50330	48.29	SRR1958229
Temperate phage entry No. 158	1	IntA	50329	50.29	SRR3400028
Temperate phage entry No. 159	1	IntS	50312	48.66	SRR10067799
Temperate phage entry No. 160	1	IntS	50307	48.47	SRR2971136
Temperate phage entry No. 161	1	IntS	50282	48.73	SRR6491283
Temperate phage entry No. 162	1	IntS	50281	48.81	SRR6230996
Temperate phage entry No. 163	1	IntS	50264	48.61	SRR8543183
Temperate phage entry No. 164	1	IntS	50263	48.64	SRR945070
Temperate phage entry No. 165	1	IntS	50229	48.27	SRR7750706
Temperate phage entry No. 166	1	IntS	50228	48.17	SRR5740065
Temperate phage entry No. 167	1	IntS	50228	48.17	SRR8364664
Temperate phage entry No. 168	1	IntS	50208	48.96	SRR5764836
Temperate phage entry No. 169	1	IntS	50192	48.44	SRR7063439
Temperate phage entry No. 170	1	IntS	50174	48.71	SRR6025979
Temperate phage entry No. 171	1	IntS	50167	49.05	SRR2096595
Temperate phage entry No. 172	1	IntS	50162	48.49	SRR498384
Temperate phage entry No. 173	1	IntS	50161	48.69	SRR2153001
Temperate phage entry No. 174	1	IntS	50147	48.55	SRR5640387
Temperate phage entry No. 175	1	IntS	50143	48.11	SRR8553965
Temperate phage entry No. 176	1	IntA	50136	57.49	SRR8515733
Temperate phage entry No. 177	2	IntS	50119	48.19	SRR5764841
					SRR8889047
Temperate phage entry No. 178	1	IntA	50118	50.61	SRR10251158
Temperate phage entry No. 179	1	IntS	50114	48.6	SRR1153386
Temperate phage entry No. 180	2	IntS	50105	48.82	SRR1654340
					SRR3392810
Temperate phage entry No. 181	1	IntS	50093	48.7	SRR5004717
Temperate phage entry No. 182	1	IntS	50093	48.7	SRR7664175
Temperate phage entry No. 183	1	IntS	50080	48.68	SRR5460918
Temperate phage entry No. 184	3	IntS	50059	48.67	SRR4414129
					SRR4414131
					SRR5586303
Temperate phage entry No. 185	1	IntS	50059	48.67	SRR4432308
Temperate phage entry No. 186	1	IntS	50052	48.52	SRR1427712
Temperate phage entry No. 187	2	IntS	50052	48.52	SRR1698194
					SRR3743904
Temperate phage entry No. 188	1	IntS	50012	48.68	SRR6908079
Temperate phage entry No. 189	1	IntS	50006	48.43	SRR9985576
Temperate phage entry No. 190	1	IntS	50004	48.72	SRR1272877
Temperate phage entry No. 191	1	IntS	49996	48.78	SRR7503322
Temperate phage entry No. 192	1	IntS	49989	48.7	SRR8924898
Temperate phage entry No. 193	1	IntS	49985	48.68	SRR10204676
Temperate phage entry No. 194	1	IntS	49978	48.4	SRR7939548
Temperate phage entry No. 195	1	IntS	49967	48.1	SRR7284313
Temperate phage entry No. 196	1	IntS	49958	48.67	SRR10097226
Temperate phage entry No. 197	2	IntS	49958	48.67	SRR5583925
					SRR5887796
Temperate phage entry No. 198	1	IntS	49955	48.17	SRR7465054
Temperate phage entry No. 199	1	IntS	49946	48.56	SRR5993052
Temperate phage entry No. 200	4	IntS	49923	48.06	SRR10031125
					SRR5184263
					SRR5714181
					SRR6134217
Temperate phage entry No. 201	6	IntS	49923	48.06	SRR5132359
					SRR5152108
					SRR6029198
					SRR6216190
					SRR6326925
					SRR6371629
Temperate phage entry No. 202	1	IntS	49909	48.18	SRR9051973
Temperate phage entry No. 203	1	IntS	49899	48.71	SRR1659036
Temperate phage entry No. 204	1	IntS	49897	48.4	SRR6881015
Temperate phage entry No. 205	1	IntS	49892	48.56	SRR8878416
Temperate phage entry No. 206	1	IntS	49889	48.16	SRR7299095
Temperate phage entry No. 207	1	IntS	49875	49.02	SRR7093233
Temperate phage entry No. 208	1	IntS	49869	48.23	SRR1965035
Temperate phage entry No. 209	1	IntS	49869	48.65	SRR8987874
Temperate phage entry No. 210	1	IntS	49848	48.66	SRR7706429
Temperate phage entry No. 211	2	IntS	49847	48.54	SRR2890096
					SRR3039645
Temperate phage entry No. 212	1	IntA	49841	49.36	SRR5235577
Temperate phage entry No. 213	1	IntS	49841	48.43	SRR8942724
Temperate phage entry No. 214	1	IntS	49827	48.49	SRR6764185
Temperate phage entry No. 215	1	IntS	49827	48.49	SRR8172877
Temperate phage entry No. 216	1	IntS	49823	48.99	SRR4044440
Temperate phage entry No. 217	1	IntS	49816	48.8	SRR8294571
Temperate phage entry No. 218	2	IntS	49802	48.57	SRR8170134
					SRR9734945
Temperate phage entry No. 219	1	IntS	49800	49.03	SRR10182634
Temperate phage entry No. 220	1	IntS	49700	48.54	SRR3173524
Temperate phage entry No. 221	1	IntS	49686	48.52	SRR7652626
Temperate phage entry No. 222	1	IntS	49667	48.28	SRR8100804
Temperate phage entry No. 223	1	IntS	49643	48.08	SRR4123982
Temperate phage entry No. 224	1	IntS	49643	48.08	SRR4243033
Temperate phage entry No. 225	1	IntS	49641	48.36	SRR10016045
Temperate phage entry No. 226	1	IntS	49633	48.43	SRR8469257
Temperate phage entry No. 227	1	IntS	49632	48.5	SRR2724168
Temperate phage entry No. 228	1	IntS	49632	48.5	SRR5070640
Temperate phage entry No. 229	1	IntS	49632	48.5	SRR5632233
Temperate phage entry No. 230	3	IntS	49632	48.51	SRR7648368
					SRR7664628
					SRR7703365
Temperate phage entry No. 231	7	IntS	49632	48.51	SRR7648375
					SRR7664551
					SRR7664572
					SRR7664629
					SRR7664632
					SRR7703363
					SRR7703366
Temperate phage entry No. 232	1	IntS	49632	48.51	SRR7652645
Temperate phage entry No. 233	1	IntS	49632	48.49	SRR7727975
Temperate phage entry No. 234	1	IntS	49621	48.3	SRR10186957
Temperate phage entry No. 235	1	IntS	49621	48.34	SRR3933124
Temperate phage entry No. 236	1	IntS	49621	48.34	SRR7092919
Temperate phage entry No. 237	2	IntS	49621	48.34	SRR7406165
					SRR8887327
Temperate phage entry No. 238	1	IntS	49608	48.6	SRR5459612
Temperate phage entry No. 239	2	IntS	49606	48.54	SRR5130017
					SRR6312046
Temperate phage entry No. 240	1	IntS	49589	48.58	SRR7503296
Temperate phage entry No. 241	1	IntS	49583	48.47	SRR1630805
Temperate phage entry No. 242	1	IntS	49583	48.47	SRR3928730
Temperate phage entry No. 243	1	IntS	49577	48.79	SRR8637309
Temperate phage entry No. 244	1	IntS	49567	48.29	SRR1411166
Temperate phage entry No. 245	1	IntS	49545	48.77	SRR7909762
Temperate phage entry No. 246	1	IntS	49542	48.48	SRR5297069
Temperate phage entry No. 247	1	IntS	49532	48.51	SRR9222998
Temperate phage entry No. 248	1	IntS	49532	48.51	SRR9222998
Temperate phage entry No. 249	1	IntS	49529	48.63	SRR8144818
Temperate phage entry No. 250	1	IntS	49528	48.93	SRR7310636
Temperate phage entry No. 251	1	IntS	49518	48.57	SRR5380886
Temperate phage entry No. 252	3	IntS	49518	48.56	SRR5749764
					SRR5749767
					SRR5821900
Temperate phage entry No. 253	1	IntS	49518	48.56	SRR5892863
Temperate phage entry No. 254	4	IntS	49516	48.31	ERR2173665
					SRR7344626
					SRR7523658
					SRR8916315
Temperate phage entry No. 255	2	IntS	49516	48.31	ERR2173678
					SRR7841622
Temperate phage entry No. 256	4	IntS	49516	48.31	SRR1153373
					SRR8448474
					SRR8484167
					SRR8553910
Temperate phage entry No. 257	1	IntS	49516	48.31	SRR5056617
Temperate phage entry No. 258	1	IntS	49516	48.31	SRR6195252
Temperate phage entry No. 259	1	IntS	49516	48.31	SRR6685119
Temperate phage entry No. 260	1	IntS	49516	48.31	SRR7284479
Temperate phage entry No. 261	1	IntS	49516	48.32	SRR7417267
Temperate phage entry No. 262	1	IntS	49516	48.31	SRR7495805
Temperate phage entry No. 263	1	IntS	49516	48.31	SRR8788800
Temperate phage entry No. 264	1	IntS	49516	48.31	SRR9920999
Temperate phage entry No. 265	2	IntS	49516	48.31	SRR9932326
					SRR9989233
Temperate phage entry No. 266	1	IntS	49514	48.42	SRR9304527
Temperate phage entry No. 267	1	IntS	49512	48.78	ERR2759771
Temperate phage entry No. 268	1	IntS	49512	48.78	ERR2759833
Temperate phage entry No. 269	1	IntS	49512	48.78	ERR2759835
Temperate phage entry No. 270	1	IntS	49507	48.24	SRR8272110
Temperate phage entry No. 271	1	IntS	49507	48.24	SRR8305860
Temperate phage entry No. 272	1	IntS	49504	48.71	SRR7084526
Temperate phage entry No. 273	1	IntS	49483	48.86	SRR8137292
Temperate phage entry No. 274	1	IntS	49462	48.7	SRR7204563
Temperate phage entry No. 275	1	IntS	49462	48.7	SRR8784400
Temperate phage entry No. 276	1	IntS	49459	48.41	SRR6249371
Temperate phage entry No. 277	3	IntS	49454	48.58	SRR1745610
					SRR7439625
					SRR8942803
Temperate phage entry No. 278	1	IntS	49454	48.48	SRR7962112
Temperate phage entry No. 279	1	IntS	49454	48.6	SRR8531074
Temperate phage entry No. 280	2	IntS	49454	48.59	SRR8782288
					SRR8782294
Temperate phage entry No. 281	1	IntS	49454	48.59	SRR8782307
Temperate phage entry No. 282	1	IntS	49454	48.59	SRR9919068
Temperate phage entry No. 283	1	IntS	49452	48.44	SRR1966990
Temperate phage entry No. 284	1	IntS	49451	48.61	SRR6663362
Temperate phage entry No. 285	2	IntS	49450	48.89	SRR6347497
					SRR6347503
Temperate phage entry No. 286	1	IntS	49450	48.89	SRR6347502
Temperate phage entry No. 287	11	IntS	49441	48.83	SRR10258152
					SRR1186216
					SRR5948426
					SRR8062366
					SRR8540208
					SRR8962326
					SRR9091350
					SRR9268702
					SRR950700
					SRR9647163
					SRR9842707
Temperate phage entry No. 288	1	IntS	49441	48.83	SRR949411
Temperate phage entry No. 289	3	IntS	49428	48.53	SRR3392822
					SRR4449975
					SRR6192424
Temperate phage entry No. 290	1	IntS	49428	48.53	SRR5631281
Temperate phage entry No. 291	3	IntS	49428	48.53	SRR5821901
					SRR5823427
					SRR6192425
Temperate phage entry No. 292	1	IntS	49428	48.53	SRR5821940
Temperate phage entry No. 293	1	IntS	49424	48.58	SRR2124407
Temperate phage entry No. 294	1	IntS	49424	48.58	SRR8389324
Temperate phage entry No. 295	1	IntS	49420	48.67	SRR5274828
Temperate phage entry No. 296	1	IntS	49418	48.56	SRR5947990
Temperate phage entry No. 297	1	IntS	49412	48.53	SRR1968077
Temperate phage entry No. 298	4	IntS	49407	48.7	SRR10247543
					SRR7495694
					SRR7516248
					SRR7850605
Temperate phage entry No. 299	1	IntS	49407	48.7	SRR7221427
Temperate phage entry No. 300	1	IntS	49407	48.51	SRR7300310
Temperate phage entry No. 301	1	IntS	49406	48.78	SRR8781771
Temperate phage entry No. 302	1	IntS	49402	48.24	SRR7028107
Temperate phage entry No. 303	1	IntS	49392	48.81	SRR6680218
Temperate phage entry No. 304	1	IntS	49392	48.81	SRR8291760
Temperate phage entry No. 305	1	IntS	49385	48.27	SRR10018687
Temperate phage entry No. 306	1	IntS	49380	49.09	SRR6254903
Temperate phage entry No. 307	1	IntS	49379	48.79	SRR8732942
Temperate phage entry No. 308	1	IntS	49371	48.63	SRR8133410
Temperate phage entry No. 309	1	IntS	49365	48.64	SRR8750831
Temperate phage entry No. 310	1	IntS	49364	48.73	ERR2733032
Temperate phage entry No. 311	1	IntS	49364	47.16	SRR7997066
Temperate phage entry No. 312	1	IntS	49358	48.19	SRR4175561
Temperate phage entry No. 313	1	IntS	49342	48.84	SRR8069266
Temperate phage entry No. 314	1	IntS	49339	48.62	SRR7601388
Temperate phage entry No. 315	1	IntS	49336	48.08	SRR7300219
Temperate phage entry No. 316	18	IntS	49334	48.84	SRR10013115
					SRR10036914
					SRR10113223
					SRR10222519
					SRR10294222
					SRR6881337
					SRR6967795
					SRR7063555
					SRR7175366
					SRR7189190
					SRR7235696
					SRR7245599
					SRR7294316
					SRR7363610
					SRR7633406
					SRR8495091
					SRR9003129
					SRR9672133
Temperate phage entry No. 317	23	IntS	49334	48.84	SRR10156817
					SRR6128834
					SRR6345565
					SRR6345580
					SRR6457606
					SRR6879542
					SRR6896812
					SRR6926989
					SRR6967998
					SRR7042023
					SRR7247355
					SRR7269029
					SRR7363573
					SRR7468794
					SRR7664500
					SRR7746953
					SRR8129315
					SRR8470610
					SRR8551767
					SRR8962211
					SRR8962220
					SRR8984681
					SRR9901878
Temperate phage entry No. 318	1	IntS	49334	48.84	SRR10210551
Temperate phage entry No. 319	1	IntS	49334	48.84	SRR10244487
Temperate phage entry No. 320	11	IntS	49334	48.84	SRR10309559
					SRR5820943
					SRR6481009
					SRR6870737
					SRR7473122
					SRR8744404
					SRR8866652
					SRR9137263
					SRR9719458
					SRR9842736
					SRR9973077
Temperate phage entry No. 321	1	IntS	49334	48.85	SRR5583947
Temperate phage entry No. 322	4	IntS	49334	48.84	SRR5932653
					SRR7294486
					SRR8294475
					SRR8502692
Temperate phage entry No. 323	1	IntS	49334	48.84	SRR5947733
Temperate phage entry No. 324	1	IntS	49334	48.84	SRR5993039
Temperate phage entry No. 325	1	IntS	49334	48.84	SRR6169347
Temperate phage entry No. 326	9	IntS	49334	48.84	SRR6192487
					SRR6872079
					SRR7049795
					SRR7132655
					SRR7175474
					SRR7442230
					SRR7949501
					SRR8534269
					SRR9841217
Temperate phage entry No. 327	3	IntS	49334	48.84	SRR6217930
					SRR9203985
					SRR9710815
Temperate phage entry No. 328	1	IntS	49334	48.84	SRR6371594
Temperate phage entry No. 329	1	IntS	49334	48.85	SRR6505984
Temperate phage entry No. 330	1	IntS	49334	48.84	SRR6663583
Temperate phage entry No. 331	6	IntS	49334	48.85	SRR6715767
					SRR7591575
					SRR7688622
					SRR8741941
					SRR8756668
					SRR9827487
Temperate phage entry No. 332	1	IntS	49334	48.84	SRR6760592
Temperate phage entry No. 333	2	IntS	49334	48.84	SRR6826901
					SRR6890603
Temperate phage entry No. 334	1	IntS	49334	48.85	SRR6827010
Temperate phage entry No. 335	7	IntS	49334	48.84	SRR6827106
					SRR6827110
					SRR6926815
					SRR6926817
					SRR6926871
					SRR7040537
					SRR7857755
Temperate phage entry No. 336	1	IntS	49334	48.85	SRR6870509
Temperate phage entry No. 337	1	IntS	49334	48.85	SRR6870631
Temperate phage entry No. 338	2	IntS	49334	48.85	SRR6871409
					SRR7081894
Temperate phage entry No. 339	1	IntS	49334	48.84	SRR6879058
Temperate phage entry No. 340	1	IntS	49334	48.84	SRR6880085
Temperate phage entry No. 341	1	IntS	49334	48.84	SRR6881333
Temperate phage entry No. 342	6	IntS	49334	48.85	SRR6885290
					SRR6926472
					SRR6951321
					SRR7697377
					SRR8394246
					SRR9281885
Temperate phage entry No. 343	1	IntS	49334	48.84	SRR6885473
Temperate phage entry No. 344	1	IntS	49334	48.84	SRR6890539
Temperate phage entry No. 345	1	IntS	49334	48.84	SRR6902822
Temperate phage entry No. 346	4	IntS	49334	48.84	SRR6926211
					SRR6929958
					SRR8478305
					SRR9674207
Temperate phage entry No. 347	1	IntS	49334	48.84	SRR6926988
Temperate phage entry No. 348	2	IntS	49334	48.84	SRR6930072
					SRR6967722
Temperate phage entry No. 349	2	IntS	49334	48.84	SRR7027998
					SRR7783944
Temperate phage entry No. 350	1	IntS	49334	48.84	SRR7039723
Temperate phage entry No. 351	1	IntS	49334	48.85	SRR7039821
Temperate phage entry No. 352	5	IntS	49334	48.84	SRR7093183
					SRR7346605
					SRR8384445
					SRR8781829
					SRR9373826
Temperate phage entry No. 353	1	IntS	49334	48.84	SRR7132651
Temperate phage entry No. 354	1	IntS	49334	48.84	SRR7134915
Temperate phage entry No. 355	1	IntS	49334	48.85	SRR7155965
Temperate phage entry No. 356	2	IntS	49334	48.84	SRR7167126
					SRR7269373
Temperate phage entry No. 357	1	IntS	49334	48.85	SRR7167133
Temperate phage entry No. 358	1	IntS	49334	48.84	SRR7170362
Temperate phage entry No. 359	1	IntS	49334	48.85	SRR7193886
Temperate phage entry No. 360	1	IntS	49334	48.85	SRR7204173
Temperate phage entry No. 361	1	IntS	49334	48.84	SRR7467314
Temperate phage entry No. 362	1	IntS	49334	48.85	SRR7697336
Temperate phage entry No. 363	1	IntS	49334	48.85	SRR7703093
Temperate phage entry No. 364	3	IntS	49334	48.84	SRR7763240
					SRR9053893
					SRR9268747
Temperate phage entry No. 365	1	IntS	49334	48.84	SRR7958639
Temperate phage entry No. 366	1	IntS	49334	48.84	SRR8263188
Temperate phage entry No. 367	1	IntS	49334	48.85	SRR8469265
Temperate phage entry No. 368	2	IntS	49334	48.84	SRR8757278
					SRR8985460
Temperate phage entry No. 369	1	IntS	49334	48.84	SRR8866428
Temperate phage entry No. 370	1	IntS	49334	48.85	SRR8866531
Temperate phage entry No. 371	1	IntS	49334	48.84	SRR8874786
Temperate phage entry No. 372	1	IntS	49334	48.84	SRR8882002
Temperate phage entry No. 373	1	IntS	49334	48.84	SRR9057428
Temperate phage entry No. 374	1	IntS	49334	48.84	SRR9108329
Temperate phage entry No. 375	1	IntS	49334	48.84	SRR9326287
Temperate phage entry No. 376	1	IntS	49334	48.84	SRR9888180
Temperate phage entry No. 377	1	IntS	49333	48.85	SRR10003549
Temperate phage entry No. 378	1	IntS	49327	48.64	SRR7628033
Temperate phage entry No. 379	1	IntS	49322	48.62	SRR8366164
Temperate phage entry No. 380	1	IntS	49317	48.65	SRR7193891
Temperate phage entry No. 381	2	IntS	49313	48.53	SRR6715709
					SRR6979094
Temperate phage entry No. 382	1	IntS	49311	48.56	SRR6881690
Temperate phage entry No. 383	1	IntS	49311	48.56	SRR6881692
Temperate phage entry No. 384	1	IntS	49304	48.72	SRR7299110
Temperate phage entry No. 385	1	IntS	49295	48.31	SRR8176023
Temperate phage entry No. 386	1	IntS	49295	48.84	SRR9674913
Temperate phage entry No. 387	1	IntS	49292	48.51	SRR8129169
Temperate phage entry No. 388	1	IntS	49284	48.62	SRR6191138
Temperate phage entry No. 389	2	IntS	49259	48.76	SRR6481105
					SRR6481125
Temperate phage entry No. 390	2	IntS	49257	48.62	SRR6191633
					SRR9989207
Temperate phage entry No. 391	2	IntS	49257	48.62	SRR7841640
					SRR7873886
Temperate phage entry No. 392	1	IntS	49257	48.62	SRR8145198
Temperate phage entry No. 393	1	IntS	49257	48.62	SRR8509426
Temperate phage entry No. 394	1	IntS	49240	49.5	SRR1615196
Temperate phage entry No. 395	1	IntS	49237	48.59	SRR5888707
Temperate phage entry No. 396	1	IntS	49232	48.57	SRR8083611
Temperate phage entry No. 397	1	IntS	49230	48.61	SRR7253173
Temperate phage entry No. 398	1	IntS	49230	48.61	SRR7284268
Temperate phage entry No. 399	1	IntS	49204	48.55	SRR9860404
Temperate phage entry No. 400	1	IntS	49203	48.85	SRR8478363
Temperate phage entry No. 401	1	IntS	49202	48.18	SRR7284506
Temperate phage entry No. 402	1	IntS	49182	48.87	SRR7881930
Temperate phage entry No. 403	1	IntS	49177	48.54	SRR10012354
Temperate phage entry No. 404	6	IntS	49177	48.55	SRR1220740
					SRR2577509
					SRR2577511
					SRR2577512
					SRR2577517
					SRR9218293
Temperate phage entry No. 405	3	IntS	49177	48.55	SRR2577510
					SRR5909471
					SRR7514287
Temperate phage entry No. 406	2	IntS	49175	48.51	SRR7419516
					SRR7747030
Temperate phage entry No. 407	1	IntS	49175	48.51	SRR7821114
Temperate phage entry No. 408	2	IntS	49171	48.06	SRR6025941
					SRR8302690
Temperate phage entry No. 409	1	IntS	49168	48.75	SRR5583847
Temperate phage entry No. 410	1	IntS	49150	48.56	SRR10232046
Temperate phage entry No. 411	1	IntS	49141	48.74	SRR5864216
Temperate phage entry No. 412	1	IntS	49134	48.29	SRR7275090
Temperate phage entry No. 413	1	IntS	49117	49.03	SRR1553806
Temperate phage entry No. 414	1	IntS	49110	48.28	SRR7223189
Temperate phage entry No. 415	1	IntS	49110	48.28	SRR8647347
Temperate phage entry No. 416	1	IntS	49101	48.86	SRR1519460
Temperate phage entry No. 417	1	IntS	49101	48.86	SRR9856437
Temperate phage entry No. 418	1	IntS	49096	48.77	SRR7522936
Temperate phage entry No. 419	1	IntS	49095	49.55	SRR3210482
Temperate phage entry No. 420	1	IntS	49093	49.25	SRR8511131
Temperate phage entry No. 421	1	IntS	49089	48.27	SRR7350606
Temperate phage entry No. 422	1	IntS	49089	48.27	SRR8133322
Temperate phage entry No. 423	1	IntS	49089	48.27	SRR8492322
Temperate phage entry No. 424	1	IntS	49082	48.64	SRR7348197
Temperate phage entry No. 425	1	IntS	49075	48.61	SRR7466499
Temperate phage entry No. 426	1	IntS	49068	48.53	SRR8887790
Temperate phage entry No. 427	1	IntS	49067	48.21	SRR8054077
Temperate phage entry No. 428	1	IntS	49067	48.21	SRR9734407
Temperate phage entry No. 429	1	IntS	49065	49.04	SRR1745613
Temperate phage entry No. 430	1	IntS	49005	48.71	SRR2749714
Temperate phage entry No. 431	1	IntS	48991	48.31	SRR5049193
Temperate phage entry No. 432	1	IntS	48989	48.09	SRR10153651
Temperate phage entry No. 433	1	IntS	48982	48.81	SRR8499322
Temperate phage entry No. 434	1	IntS	48961	49.12	SRR8568099
Temperate phage entry No. 435	1	IntS	48957	49.1	SRR1920214
Temperate phage entry No. 436	1	IntS	48957	49.09	SRR1964473
Temperate phage entry No. 437	1	IntS	48946	49.11	SRR10024590
Temperate phage entry No. 438	1	IntS	48946	49.11	SRR10045198
Temperate phage entry No. 439	10	IntS	48946	49.11	SRR10075324
					SRR10129589
					SRR5238155
					SRR5714281
					SRR6373530
					SRR6481126
					SRR7263107
					SRR7882047
					SRR8054140
					SRR8133396
Temperate phage entry No. 440	12	IntS	48946	49.11	SRR10088436
					SRR4101286
					SRR5238136
					SRR6254942
					SRR6289879
					SRR7601437
					SRR7719483
					SRR7820866
					SRR8188805
					SRR8294476
					SRR9735414
					SRR9836888
Temperate phage entry No. 441	1	IntS	48946	49.11	SRR10211124
Temperate phage entry No. 442	1	IntS	48946	49.11	SRR4295004
Temperate phage entry No. 443	1	IntS	48946	49.11	SRR6050775
Temperate phage entry No. 444	1	IntS	48946	49.11	SRR6310409
Temperate phage entry No. 445	2	IntS	48946	49.11	SRR6439953
					SRR8530249
Temperate phage entry No. 446	1	IntS	48946	49.11	SRR6457553
Temperate phage entry No. 447	1	IntS	48946	49.11	SRR6881317
Temperate phage entry No. 448	1	IntS	48946	49.11	SRR7406100
Temperate phage entry No. 449	1	IntS	48946	49.11	SRR8760499
Temperate phage entry No. 450	1	IntS	48944	48.43	SRR8671290
Temperate phage entry No. 451	1	IntS	48941	48.66	SRR7284559
Temperate phage entry No. 452	2	IntS	48939	48.38	SRR3392748
					SRR6367464
Temperate phage entry No. 453	1	IntS	48939	48.82	SRR7620476
Temperate phage entry No. 454	1	IntS	48937	49.12	SRR6334766
Temperate phage entry No. 455	1	IntS	48936	48.3	SRR1774074
Temperate phage entry No. 456	1	IntS	48933	48.73	SRR8198197
Temperate phage entry No. 457	1	IntS	48931	49.1	SRR6028839
Temperate phage entry No. 458	3	IntS	48931	49.1	SRR6514698
					SRR6670273
					SRR7664587
Temperate phage entry No. 459	1	IntS	48924	49.1	SRR9939013
Temperate phage entry No. 460	1	IntS	48917	49	SRR8786786
Temperate phage entry No. 461	1	IntS	48916	49.09	SRR5238187
Temperate phage entry No. 462	1	IntS	48916	49.1	SRR6434227
Temperate phage entry No. 463	1	IntS	48916	49.09	SRR6685088
Temperate phage entry No. 464	1	IntS	48916	49.1	SRR8478298
Temperate phage entry No. 465	1	IntS	48916	49.1	SRR8575899
Temperate phage entry No. 466	1	IntS	48896	48.88	SRR5364282
Temperate phage entry No. 467	1	IntS	48890	48.84	SRR9986014
Temperate phage entry No. 468	1	IntS	48888	48.76	SRR10130133
Temperate phage entry No. 469	1	IntS	48886	49.08	SRR10003475
Temperate phage entry No. 470	1	IntS	48881	48.14	SRR10228799
Temperate phage entry No. 471	1	IntS	48881	48.14	SRR10251596
Temperate phage entry No. 472	1	IntS	48880	48.51	SRR10194889
Temperate phage entry No. 473	1	IntS	48880	48.51	SRR5361107
Temperate phage entry No. 474	10	IntS	48880	48.52	SRR5361118
					SRR6437623
					SRR6484562
					SRR6489799
					SRR6703857
					SRR7661223
					SRR7803849
					SRR7821155
					SRR7958629
					SRR8091879
Temperate phage entry No. 475	5	IntS	48880	48.52	SRR6107655
					SRR6330625
					SRR7703083
					SRR8271834
					SRR9728941
Temperate phage entry No. 476	1	IntS	48880	48.51	SRR6782598
Temperate phage entry No. 477	1	IntS	48880	48.52	SRR7905879
Temperate phage entry No. 478	1	IntS	48880	48.51	SRR9655464
Temperate phage entry No. 479	1	IntS	48880	48.52	SRR9886656
Temperate phage entry No. 480	1	IntS	48871	48.72	SRR8083589
Temperate phage entry No. 481	1	IntS	48865	48.51	SRR9861260
Temperate phage entry No. 482	1	IntS	48856	49.07	SRR5360763
Temperate phage entry No. 483	1	IntS	48856	49.07	SRR6028823
Temperate phage entry No. 484	1	IntS	48856	49.07	SRR9269924
Temperate phage entry No. 485	1	IntS	48826	49.05	SRR10152535
Temperate phage entry No. 486	1	IntS	48826	49.05	SRR5642026
Temperate phage entry No. 487	1	IntS	48826	49.05	SRR9965353
Temperate phage entry No. 488	1	IntS	48825	49.05	SRR10135944
Temperate phage entry No. 489	1	IntS	48823	49.05	SRR10252148
Temperate phage entry No. 490	1	IntS	48816	48.24	SRR5182187
Temperate phage entry No. 491	1	IntS	48812	48.73	SRR6663374
Temperate phage entry No. 492	1	IntS	48806	48.54	SRR7010905
Temperate phage entry No. 493	1	IntS	48803	48.75	SRR5978577
Temperate phage entry No. 494	1	IntS	48803	48.99	SRR8596340
Temperate phage entry No. 495	1	IntS	48802	48.58	SRR8157169
Temperate phage entry No. 496	1	IntS	48802	48.69	SRR9960007
Temperate phage entry No. 497	1	IntS	48796	49.03	SRR5249673
Temperate phage entry No. 498	3	IntS	48785	48.72	SRR8100835
					SRR8100841
					SRR8100842
Temperate phage entry No. 499	1	IntS	48785	48.72	SRR8707590
Temperate phage entry No. 500	1	IntS	48782	48.74	SRR6134312
Temperate phage entry No. 501	2	IntS	48782	48.74	SRR6386472
					SRR6386477
Temperate phage entry No. 502	29	IntS	48773	48.48	SRR10113089
					SRR10132379
					SRR10211149
					SRR1576231
					SRR2585456
					SRR2585526
					SRR2585531
					SRR2585535
					SRR2601214
					SRR2968106
					SRR2968108
					SRR3048031
					SRR3091746
					SRR3479649
					SRR3593757
					SRR5023271
					SRR5043905
					SRR5043915
					SRR5081564
					SRR5418750
					SRR5469604
					SRR6039125
					SRR6107219
					SRR6155130
					SRR7125212
					SRR7125229
					SRR8170292
					SRR8192942
					SRR9724635
Temperate phage entry No. 503	30	IntS	48773	48.48	SRR2545371
					SRR2585523
					SRR2585525
					SRR2585533
					SRR2601215
					SRR2669163
					SRR2669167
					SRR2914283
					SRR2939529
					SRR2969470
					SRR2973828
					SRR2975970
					SRR3223743
					SRR3391899
					SRR5043919
					SRR5043926
					SRR5409478
					SRR5469621
					SRR5487924
					SRR5487991
					SRR5527567
					SRR5725241
					SRR5934084
					SRR6014163
					SRR6039122
					SRR6299405
					SRR7664453
					SRR8263209
					SRR8266170
					SRR8299258
Temperate phage entry No. 504	1	IntS	48772	48.73	SRR4244476
Temperate phage entry No. 505	1	IntS	48772	48.74	SRR9961506
Temperate phage entry No. 506	1	IntS	48758	48.47	SRR4292795
Temperate phage entry No. 507	1	IntS	48758	48.47	SRR7882206
Temperate phage entry No. 508	7	IntS	48755	48.82	SRR2917136
					SRR2917137
					SRR2917138
					SRR2917139
					SRR3001933
					SRR3137069
					SRR5084265
Temperate phage entry No. 509	2	IntS	48755	48.82	SRR2917140
					SRR5121497
Temperate phage entry No. 510	4	IntS	48752	48.47	SRR10003392
					SRR2585453
					SRR5116735
					SRR8093187
Temperate phage entry No. 511	4	IntS	48752	48.47	SRR10078177
					SRR10096003
					SRR8054431
					SRR9965020
Temperate phage entry No. 512	1	IntS	48752	48.47	SRR5739433
Temperate phage entry No. 513	1	IntS	48752	48.53	SRR8786872
Temperate phage entry No. 514	1	IntS	48751	49.02	SRR7514699
Temperate phage entry No. 515	2	IntS	48744	48.83	SRR3137276
					SRR5195749
Temperate phage entry No. 516	1	IntS	48743	48.46	SRR5342977
Temperate phage entry No. 517	1	IntS	48723	48.67	SRR8979042
Temperate phage entry No. 518	1	IntS	48723	48.67	SRR8997902
Temperate phage entry No. 519	1	IntS	48722	48.98	SRR2728266
Temperate phage entry No. 520	1	IntS	48714	48.4	SRR3379328
Temperate phage entry No. 521	1	IntS	48713	48.59	SRR10174593
Temperate phage entry No. 522	1	IntS	48709	48.52	SRR5896216
Temperate phage entry No. 523	1	IntS	48709	48.51	SRR6026007
Temperate phage entry No. 524	1	IntS	48700	48.14	SRR10153941
Temperate phage entry No. 525	11	IntS	48700	48.14	SRR2175337
					SRR2971419
					SRR5172934
					SRR5499057
					SRR5985908
					SRR5985909
					SRR5985912
					SRR5991007
					SRR6653453
					SRR8511124
					SRR9289324
Temperate phage entry No. 526	5	IntS	48700	48.14	SRR3203832
					SRR5188987
					SRR6197838
					SRR6796160
					SRR7501030
Temperate phage entry No. 527	1	IntS	48698	48.01	SRR6014314
Temperate phage entry No. 528	7	IntS	48694	48.13	SRR3474481
					SRR5280389
					SRR5386008
					SRR5386009
					SRR5386990
					SRR6350903
					SRR9090914
Temperate phage entry No. 529	4	IntS	48694	48.13	SRR6350793
					SRR6410909
					SRR8263125
					SRR9853073
Temperate phage entry No. 530	1	IntS	48693	48.13	SRR6249687
Temperate phage entry No. 531	2	IntS	48693	48.49	SRR7346716
					SRR7767363
Temperate phage entry No. 532	1	IntS	48693	48.49	SRR7346717
Temperate phage entry No. 533	1	IntS	48688	48.51	SRR5081532
Temperate phage entry No. 534	1	IntS	48683	48.42	SRR10232119
Temperate phage entry No. 535	1	IntS	48683	48.43	SRR5344758
Temperate phage entry No. 536	2	IntS	48675	48.6	SRR8618207
					SRR9699611
Temperate phage entry No. 537	1	IntS	48675	48.6	SRR8887199
Temperate phage entry No. 538	1	IntS	48671	48.65	SRR9902375
Temperate phage entry No. 539	1	IntS	48662	48.53	SRR7516697
Temperate phage entry No. 540	1	IntS	48653	48.63	SRR5055268
Temperate phage entry No. 541	1	IntS	48653	48.63	SRR5145206
Temperate phage entry No. 542	1	IntS	48653	48.42	SRR5343259
Temperate phage entry No. 543	1	IntS	48653	48.53	SRR7501748
Temperate phage entry No. 544	1	IntS	48653	48.63	SRR7601379
Temperate phage entry No. 545	1	IntS	48653	48.63	SRR9703048
Temperate phage entry No. 546	1	IntS	48645	48.5	SRR6345553
Temperate phage entry No. 547	1	IntS	48645	48.5	SRR6345625
Temperate phage entry No. 548	1	IntS	48638	48.77	SRR1698205
Temperate phage entry No. 549	1	IntS	48638	48.77	SRR2025295
Temperate phage entry No. 550	1	IntS	48636	47.74	SRR10230016
Temperate phage entry No. 551	6	IntS	48635	48.45	SRR7049646
					SRR7118985
					SRR7118993
					SRR7633142
					SRR7633170
					SRR7664360
Temperate phage entry No. 552	1	IntS	48634	48.05	SRR1562593
Temperate phage entry No. 553	1	IntS	48610	48.58	SRR9071936
Temperate phage entry No. 554	1	IntS	48609	48.71	SRR6060703
Temperate phage entry No. 555	2	IntS	48608	48.76	SRR3038288
					SRR5919363
Temperate phage entry No. 556	1	IntS	48608	48.76	SRR6289633
Temperate phage entry No. 557	1	IntS	48593	48.39	SRR5343261
Temperate phage entry No. 558	1	IntS	48592	48.82	SRR2728269
Temperate phage entry No. 559	1	IntS	48576	48.56	SRR8170765
Temperate phage entry No. 560	1	IntS	48574	48.44	SRR8703658
Temperate phage entry No. 561	1	IntS	48569	48.45	SRR5221600
Temperate phage entry No. 562	2	IntS	48569	48.17	SRR5508451
					SRR7664662
Temperate phage entry No. 563	1	IntS	48569	48.17	SRR6380787
Temperate phage entry No. 564	1	IntS	48569	48.17	SRR7803875
Temperate phage entry No. 565	1	IntS	48566	48.61	SRR5799777
Temperate phage entry No. 566	1	IntS	48562	48.64	SRR1346252
Temperate phage entry No. 567	1	IntS	48560	48.41	SRR6191705
Temperate phage entry No. 568	1	IntS	48555	48.86	SRR8592558
Temperate phage entry No. 569	1	IntS	48552	48.43	SRR7191725
Temperate phage entry No. 570	1	IntS	48550	48.66	SRR5240693
Temperate phage entry No. 571	1	IntS	48545	48.39	SRR6249395
Temperate phage entry No. 572	1	IntS	48545	48.39	SRR8757400
Temperate phage entry No. 573	1	IntS	48542	48.42	SRR10162632
Temperate phage entry No. 574	1	IntS	48537	48.48	SRR5908524
Temperate phage entry No. 575	1	IntS	48537	48.07	SRR8757294
Temperate phage entry No. 576	1	IntS	48535	48.94	SRR5459761
Temperate phage entry No. 577	1	IntS	48535	48.94	SRR5865341
Temperate phage entry No. 578	1	IntS	48529	48.55	SRR6703631
Temperate phage entry No. 579	1	IntS	48519	48.94	SRR9994091
Temperate phage entry No. 580	1	IntS	48513	48.55	SRR1816545
Temperate phage entry No. 581	1	IntS	48512	48.37	SRR5947624
Temperate phage entry No. 582	1	IntS	48492	48.14	SRR5282001
Temperate phage entry No. 583	2	IntS	48492	48.14	SRR7537037
					SRR9029086
Temperate phage entry No. 584	1	IntS	48491	48.4	SRR10211348
Temperate phage entry No. 585	2	IntS	48491	48.4	SRR4418342
					SRR5055944
Temperate phage entry No. 586	1	IntS	48491	48.4	SRR6870610
Temperate phage entry No. 587	1	IntS	48488	48.45	SRR9938932
Temperate phage entry No. 588	9	IntS	48483	48.56	SRR10162475
					SRR8080773
					SRR8384875
					SRR8384882
					SRR8482512
					SRR8551919
					SRR8731217
					SRR8896894
					SRR8962229
Temperate phage entry No. 589	5	IntS	48483	48.56	SRR8146892
					SRR8384873
					SRR8384885
					SRR8482505
					SRR8482506
Temperate phage entry No. 590	2	IntS	48463	48.64	SRR1813454
					SRR9943025
Temperate phage entry No. 591	1	IntS	48463	48.86	SRR6663763
Temperate phage entry No. 592	4	IntS	48456	48.61	SRR10061431
					SRR8434960
					SRR8534270
					SRR8641337
Temperate phage entry No. 593	1	IntS	48456	48.61	SRR7105116
Temperate phage entry No. 594	1	IntS	48456	48.61	SRR9603445
Temperate phage entry No. 595	1	IntS	48450	48.4	SRR6480943
Temperate phage entry No. 596	1	IntS	48450	48.4	SRR6514379
Temperate phage entry No. 597	1	IntS	48448	48.78	SRR9972005
Temperate phage entry No. 598	1	IntS	48448	48.78	SRR9972009
Temperate phage entry No. 599	1	IntS	48438	48.79	SRR10095825
Temperate phage entry No. 600	2	IntS	48436	48.85	SRR1732314
					SRR3232064
Temperate phage entry No. 601	2	IntS	48436	48.85	SRR1732315
					SRR1732316
Temperate phage entry No. 602	1	IntS	48431	48.55	SRR5659691
Temperate phage entry No. 603	1	IntS	48431	48.64	SRR9274325
Temperate phage entry No. 604	1	IntS	48422	48.78	SRR10130143
Temperate phage entry No. 605	1	IntS	48419	48.75	SRR8239126
Temperate phage entry No. 606	1	IntS	48419	48.75	SRR9715932
Temperate phage entry No. 607	1	IntS	48413	48.91	SRR2011314
Temperate phage entry No. 608	1	IntS	48409	48.84	SRR1640100
Temperate phage entry No. 609	1	IntS	48409	48.24	SRR5759634
Temperate phage entry No. 610	1	IntS	48378	48.93	SRR5921207
Temperate phage entry No. 611	1	IntS	48374	48.72	SRR6313726
Temperate phage entry No. 612	1	IntS	48370	47.93	SRR7504652
Temperate phage entry No. 613	1	IntS	48368	48.71	SRR6879498
Temperate phage entry No. 614	1	IntS	48364	49.14	SRR1427104
Temperate phage entry No. 615	3	IntS	48350	48.56	SRR5434452
					SRR5590059
					SRR5865153
Temperate phage entry No. 616	1	IntS	48350	48.56	SRR7958675
Temperate phage entry No. 617	1	IntS	48348	48.27	SRR2959977
Temperate phage entry No. 618	1	IntS	48348	48.5	SRR8939653
Temperate phage entry No. 619	1	IntS	48336	49.03	SRR6984637
Temperate phage entry No. 620	1	IntS	48336	49.03	SRR7089261
Temperate phage entry No. 621	1	IntS	48331	49.04	SRR5364952
Temperate phage entry No. 622	4	IntS	48314	48.15	SRR2889943
					SRR2889948
					SRR2890007
					SRR2890028
Temperate phage entry No. 623	1	IntS	48314	48.15	SRR2889985
Temperate phage entry No. 624	1	IntS	48301	48.83	SRR1515013
Temperate phage entry No. 625	1	IntS	48301	48.82	SRR1634589
Temperate phage entry No. 626	1	IntS	48301	48.82	SRR3232061
Temperate phage entry No. 627	1	IntS	48301	48.82	SRR3232062
Temperate phage entry No. 628	1	IntS	48301	48.82	SRR3232063
Temperate phage entry No. 629	1	IntS	48301	48.82	SRR6514605
Temperate phage entry No. 630	1	IntS	48301	48.82	SRR6684961
Temperate phage entry No. 631	1	IntS	48301	48.83	SRR7841567
Temperate phage entry No. 632	1	IntS	48284	49.39	SRR9310538
Temperate phage entry No. 633	1	IntS	48282	48.39	SRR6685100
Temperate phage entry No. 634	1	IntS	48277	48.32	SRR7728005
Temperate phage entry No. 635	1	IntS	48271	48.62	SRR8080797
Temperate phage entry No. 636	1	IntS	48250	49.15	SRR1027788
Temperate phage entry No. 637	1	IntS	48247	48.31	SRR6321438
Temperate phage entry No. 638	1	IntS	48247	48.31	SRR6650725
Temperate phage entry No. 639	1	IntS	48247	48.31	SRR9083546
Temperate phage entry No. 640	1	IntS	48239	48.33	SRR6491303
Temperate phage entry No. 641	1	IntS	48232	48.3	SRR10095808
Temperate phage entry No. 642	1	IntS	48232	48.31	SRR10130800
Temperate phage entry No. 643	4	IntS	48232	48.3	SRR10143276
					SRR5927331
					SRR9334807
					SRR9597420
Temperate phage entry No. 644	5	IntS	48232	48.31	SRR10173123
					SRR8176567
					SRR8176786
					SRR8176794
					SRR8394272
Temperate phage entry No. 645	2	IntS	48232	48.31	SRR10173130
					SRR6412905
Temperate phage entry No. 646	4	IntS	48232	48.3	SRR10173140
					SRR9723062
					SRR9733736
					SRR9971555
Temperate phage entry No. 647	1	IntS	48232	48.31	SRR10204502
Temperate phage entry No. 648	2	IntS	48232	48.31	SRR6682821
					SRR6682851
Temperate phage entry No. 649	1	IntS	48232	48.3	SRR7442122
Temperate phage entry No. 650	1	IntS	48232	48.3	SRR7504676
Temperate phage entry No. 651	2	IntS	48232	48.3	SRR7608053
					SRR9675450
Temperate phage entry No. 652	1	IntS	48232	48.31	SRR7703034
Temperate phage entry No. 653	1	IntS	48232	48.3	SRR8164422
Temperate phage entry No. 654	3	IntS	48232	48.31	SRR8176707
					SRR8244528
					SRR9675447
Temperate phage entry No. 655	1	IntS	48227	48.51	SRR7633140
Temperate phage entry No. 656	1	IntS	48224	49.58	SRR5055611
Temperate phage entry No. 657	1	IntS	48220	48.8	SRR6243504
Temperate phage entry No. 658	1	IntS	48220	48.68	SRR7223254
Temperate phage entry No. 659	1	IntS	48219	49.02	SRR3634445
Temperate phage entry No. 660	1	IntS	48217	48.29	SRR10031108
Temperate phage entry No. 661	10	IntS	48217	48.3	SRR10129363
					SRR5921414
					SRR6133876
					SRR6916433
					SRR7608051
					SRR7874556
					SRR8394265
					SRR9675437
					SRR9696777
					SRR9901226
Temperate phage entry No. 662	2	IntS	48217	48.3	SRR1654332
					SRR9593500
Temperate phage entry No. 663	1	IntS	48217	48.3	SRR5134390
Temperate phage entry No. 664	3	IntS	48217	48.3	SRR5134404
					SRR9154289
					SRR9870855
Temperate phage entry No. 665	2	IntS	48217	48.3	SRR5816815
					SRR8093173
Temperate phage entry No. 666	1	IntS	48217	48.3	SRR5863024
Temperate phage entry No. 667	1	IntS	48217	48.29	SRR6051303
Temperate phage entry No. 668	1	IntS	48217	48.3	SRR6051361
Temperate phage entry No. 669	4	IntS	48217	48.3	SRR6155493
					SRR7964085
					SRR8069654
					SRR9831442
Temperate phage entry No. 670	1	IntS	48217	48.3	SRR7504594
Temperate phage entry No. 671	1	IntS	48217	48.3	SRR7703086
Temperate phage entry No. 672	1	IntS	48217	48.3	SRR7994198
Temperate phage entry No. 673	1	IntS	48217	48.3	SRR8053942
Temperate phage entry No. 674	1	IntS	48217	48.3	SRR8079684
Temperate phage entry No. 675	1	IntS	48217	48.3	SRR8093134
Temperate phage entry No. 676	1	IntS	48217	48.3	SRR8102328
Temperate phage entry No. 677	1	IntS	48217	48.3	SRR8216302
Temperate phage entry No. 678	1	IntS	48217	48.29	SRR8389135
Temperate phage entry No. 679	1	IntS	48217	48.3	SRR8641236
Temperate phage entry No. 680	1	IntS	48217	48.3	SRR9158287
Temperate phage entry No. 681	2	IntS	48217	48.3	SRR9302534
					SRR9593473
Temperate phage entry No. 682	1	IntS	48217	48.29	SRR9647960
Temperate phage entry No. 683	1	IntS	48216	48.3	SRR9995202
Temperate phage entry No. 684	1	IntS	48214	39.08	ERR2663487
Temperate phage entry No. 685	1	IntS	48208	48.31	SRR7985512
Temperate phage entry No. 686	1	IntS	48202	48.29	SRR10177525
Temperate phage entry No. 687	3	IntS	48202	48.29	SRR10242910
					SRR5921497
					SRR9971556
Temperate phage entry No. 688	2	IntS	48202	48.29	SRR3185060
					SRR7472832
Temperate phage entry No. 689	1	IntS	48202	48.29	SRR6029199
Temperate phage entry No. 690	1	IntS	48202	48.29	SRR6155139
Temperate phage entry No. 691	1	IntS	48202	48.29	SRR7703076
Temperate phage entry No. 692	1	IntS	48202	48.29	SRR8069556
Temperate phage entry No. 693	1	IntS	48202	48.29	SRR8137103
Temperate phage entry No. 694	1	IntS	48202	48.29	SRR8165208
Temperate phage entry No. 695	1	IntS	48202	48.3	SRR8389310
Temperate phage entry No. 696	1	IntS	48202	48.29	SRR8598891
Temperate phage entry No. 697	1	IntS	48202	48.3	SRR8598914
Temperate phage entry No. 698	1	IntS	48202	48.29	SRR9273095
Temperate phage entry No. 699	1	IntS	48201	48.29	SRR10095831
Temperate phage entry No. 700	1	IntS	48201	48.29	SRR5927279
Temperate phage entry No. 701	1	IntS	48200	48.3	SRR9723058
Temperate phage entry No. 702	1	IntS	48196	48.3	SRR10204653
Temperate phage entry No. 703	1	IntS	48196	48.7	SRR5762156
Temperate phage entry No. 704	2	IntS	48188	48.71	SRR10156704
					SRR6663401
Temperate phage entry No. 705	1	IntS	48188	48.28	SRR8878903
Temperate phage entry No. 706	1	IntS	48187	48.28	SRR10005837
Temperate phage entry No. 707	1	IntS	48187	48.28	SRR10009532
Temperate phage entry No. 708	8	IntS	48187	48.29	SRR10036379
					SRR10209613
					SRR10294128
					SRR10311580
					SRR6373643
					SRR8091911
					SRR9675421
					SRR9831946
Temperate phage entry No. 709	1	IntS	48187	48.29	SRR10038966
Temperate phage entry No. 710	9	IntS	48187	48.29	SRR10042384
					SRR7664550
					SRR7664674
					SRR7703036
					SRR8478287
					SRR9687675
					SRR9694085
					SRR9730521
					SRR9730531
Temperate phage entry No. 711	1	IntS	48187	48.28	SRR10042393
Temperate phage entry No. 712	1	IntS	48187	48.28	SRR10067964
Temperate phage entry No. 713	9	IntS	48187	48.28	SRR10130868
					SRR10310478
					SRR1575987
					SRR2875229
					SRR6039101
					SRR6809279
					SRR6926971
					SRR7888874
					SRR9861125
Temperate phage entry No. 714	1	IntS	48187	48.28	SRR4414118
Temperate phage entry No. 715	1	IntS	48187	48.28	SRR5812153
Temperate phage entry No. 716	8	IntS	48187	48.28	SRR5927337
					SRR8069568
					SRR8092141
					SRR8866815
					SRR9060736
					SRR9158263
					SRR9675422
					SRR9971595
Temperate phage entry No. 717	1	IntS	48187	48.28	SRR6029186
Temperate phage entry No. 718	1	IntS	48187	48.29	SRR6155175
Temperate phage entry No. 719	1	IntS	48187	48.28	SRR6650717
Temperate phage entry No. 720	1	IntS	48187	48.28	SRR7414059
Temperate phage entry No. 721	1	IntS	48187	48.28	SRR7688258
Temperate phage entry No. 722	1	IntS	48187	48.28	SRR8164450
Temperate phage entry No. 723	3	IntS	48187	48.28	SRR8176687
					SRR8176690
					SRR8176775
Temperate phage entry No. 724	1	IntS	48187	48.28	SRR8176780
Temperate phage entry No. 725	1	IntS	48187	48.28	SRR8549421
Temperate phage entry No. 726	1	IntS	48187	48.28	SRR9268207
Temperate phage entry No. 727	1	IntS	48187	48.29	SRR9268220
Temperate phage entry No. 728	1	IntS	48187	48.28	SRR9273109
Temperate phage entry No. 729	1	IntS	48187	48.28	SRR9694194
Temperate phage entry No. 730	1	IntS	48187	48.29	SRR9734371
Temperate phage entry No. 731	1	IntS	48187	48.28	SRR9901977
Temperate phage entry No. 732	1	IntS	48187	48.28	SRR9942534
Temperate phage entry No. 733	1	IntS	48180	48.28	SRR10204491
Temperate phage entry No. 734	2	IntS	48180	49.06	SRR5935616
					SRR7537027
Temperate phage entry No. 735	1	IntS	48180	49.06	SRR6243693
Temperate phage entry No. 736	1	IntS	48180	49.06	SRR6430083
Temperate phage entry No. 737	1	IntS	48180	49.06	SRR7537023
Temperate phage entry No. 738	3	IntS	48179	48.82	SRR5251185
					SRR8781828
					SRR8798073
Temperate phage entry No. 739	1	IntS	48179	48.82	SRR9824415
Temperate phage entry No. 740	1	IntS	48178	48.3	SRR1593400
Temperate phage entry No. 741	1	IntS	48173	48.29	SRR5501180
Temperate phage entry No. 742	1	IntS	48173	48.81	SRR7647898
Temperate phage entry No. 743	1	IntS	48172	48.28	SRR10006299
Temperate phage entry No. 744	1	IntS	48172	48.27	SRR10075130
Temperate phage entry No. 745	8	IntS	48172	48.28	SRR10114237
					SRR10311560
					SRR7532611
					SRR7874377
					SRR7906485
					SRR8932704
					SRR9719431
					SRR9942541
Temperate phage entry No. 746	1	IntS	48172	48.28	SRR10114238
Temperate phage entry No. 747	1	IntS	48172	48.28	SRR2002728
Temperate phage entry No. 748	13	IntS	48172	48.28	SRR4044419
					SRR6437592
					SRR6457778
					SRR7964094
					SRR8093156
					SRR8102329
					SRR8137108
					SRR8144838
					SRR8198177
					SRR9040818
					SRR9321899
					SRR9596632
					SRR9942553
Temperate phage entry No. 749	1	IntS	48172	48.28	SRR6026018
Temperate phage entry No. 750	1	IntS	48172	48.28	SRR7472835
Temperate phage entry No. 751	1	IntS	48172	48.28	SRR7472877
Temperate phage entry No. 752	3	IntS	48172	48.28	SRR7701288
					SRR8568055
					SRR8921834
Temperate phage entry No. 753	1	IntS	48172	48.28	SRR7985509
Temperate phage entry No. 754	4	IntS	48172	48.28	SRR8137107
					SRR9302545
					SRR9593468
					SRR9675445
Temperate phage entry No. 755	1	IntS	48172	48.28	SRR8568028
Temperate phage entry No. 756	1	IntS	48172	48.28	SRR9158285
Temperate phage entry No. 757	1	IntS	48172	48.28	SRR9268626
Temperate phage entry No. 758	1	IntS	48172	48.28	SRR9291497
Temperate phage entry No. 759	1	IntS	48172	48.28	SRR9675679
Temperate phage entry No. 760	1	IntS	48171	49.03	SRR9719445
Temperate phage entry No. 761	1	IntS	48163	48.46	SRR7501175
Temperate phage entry No. 762	1	IntS	48157	48.27	SRR10113193
Temperate phage entry No. 763	1	IntS	48156	48.52	SRR5116455
Temperate phage entry No. 764	2	IntS	48156	48.52	SRR6109645
					SRR6310685
Temperate phage entry No. 765	1	IntS	48152	48.27	SRR10130088
Temperate phage entry No. 766	3	IntS	48152	48.28	SRR5888476
					SRR7906579
					SRR8650384
Temperate phage entry No. 767	1	IntS	48152	48.28	SRR8570600
Temperate phage entry No. 768	1	IntS	48148	48.29	SRR6879621
Temperate phage entry No. 769	1	IntS	48145	49.76	SRR6108689
Temperate phage entry No. 770	1	IntS	48143	50.19	SRR7442010
Temperate phage entry No. 771	3	IntS	48134	48.87	SRR10079561
					SRR10215608
					SRR8164338
Temperate phage entry No. 772	1	IntS	48134	48.87	SRR10162637
Temperate phage entry No. 773	1	IntS	48133	48.87	SRR10232024
Temperate phage entry No. 774	2	IntS	48129	48.88	SRR5988436
					SRR7263072
Temperate phage entry No. 775	1	IntS	48127	48.26	SRR10006612
Temperate phage entry No. 776	1	IntS	48118	48.27	SRR10143389
Temperate phage entry No. 777	2	IntS	48117	48.72	SRR10249849
					SRR5921359
Temperate phage entry No. 778	1	IntS	48115	48.6	SRR2125035
Temperate phage entry No. 779	2	IntS	48115	48.6	SRR5116158
					SRR5116285
Temperate phage entry No. 780	1	IntS	48112	48.25	SRR8076053
Temperate phage entry No. 781	2	IntS	48111	48.77	SRR6726533
					SRR7300240
Temperate phage entry No. 782	1	IntS	48082	48.3	SRR6807853
Temperate phage entry No. 783	3	IntS	48076	48.73	SRR5508211
					SRR5761352
					SRR6443394
Temperate phage entry No. 784	1	IntS	48076	48.73	SRR5628551
Temperate phage entry No. 785	1	IntS	48075	48.87	SRR1730385
Temperate phage entry No. 786	1	IntS	48073	48.92	SRR10015799
Temperate phage entry No. 787	1	IntS	48071	48.93	SRR10062988
Temperate phage entry No. 788	1	IntS	48064	48.84	SRR10257430
Temperate phage entry No. 789	1	IntS	48064	48.41	SRR8509425
Temperate phage entry No. 790	21	IntS	48062	48.59	SRR10069024
					SRR10117607
					SRR2156622
					SRR3649425
					SRR5361201
					SRR6060372
					SRR6283428
					SRR6425509
					SRR6440104
					SRR7235923
					SRR7724151
					SRR8169711
					SRR8263191
					SRR8434950
					SRR8439539
					SRR8455518
					SRR8528934
					SRR8888410
					SRR9109606
					SRR9325670
					SRR958036
Temperate phage entry No. 791	1	IntS	48062	48.59	SRR8469259
Temperate phage entry No. 792	1	IntS	48048	48.86	SRR6155111
Temperate phage entry No. 793	1	IntS	48048	48.87	SRR7119021
Temperate phage entry No. 794	1	IntS	48036	48.98	SRR6051452
Temperate phage entry No. 795	1	IntS	48017	49.01	SRR10210520
Temperate phage entry No. 796	1	IntS	48008	47.94	ERR2019220
Temperate phage entry No. 797	2	IntS	48008	48.94	SRR8647904
					SRR8777124
Temperate phage entry No. 798	1	IntS	48005	49.03	SRR7068345
Temperate phage entry No. 799	1	IntS	48005	48.4	SRR8661149
Temperate phage entry No. 800	1	IntS	47988	48.55	SRR6967965
Temperate phage entry No. 801	1	IntS	47986	48.7	SRR8144990
Temperate phage entry No. 802	1	IntS	47985	48.24	SRR9921255
Temperate phage entry No. 803	1	IntS	47981	48.61	SRR1813451
Temperate phage entry No. 804	1	IntS	47978	48.92	SRR10012291
Temperate phage entry No. 805	2	IntS	47978	48.92	SRR10015789
					SRR9091156
Temperate phage entry No. 806	2	IntS	47978	48.93	SRR10031361
					SRR5244417
Temperate phage entry No. 807	2	IntS	47978	48.92	SRR10031366
					SRR7634159
Temperate phage entry No. 808	3	IntS	47978	48.92	SRR6879296
					SRR7062899
					SRR9719300
Temperate phage entry No. 809	1	IntS	47978	48.93	SRR8995966
Temperate phage entry No. 810	1	IntS	47973	48.38	SRR6881154
Temperate phage entry No. 811	200	IntS	47971	48.69	ERR2759789
					ERR3535592
					ERR3535611
					SRR10008472
					SRR10031162
					SRR10059539
					SRR10180599
					SRR1041520
					SRR1067632
					SRR1067652
					SRR1067654
					SRR1422636
					SRR1481922
					SRR1583127
					SRR1664195
					SRR1664277
					SRR1664301
					SRR1687185
					SRR1687197
					SRR1687213
					SRR1695623
					SRR1696481
					SRR1702369
					SRR1702377
					SRR1702380
					SRR1793352
					SRR1816812
					SRR1816838
					SRR1816839
					SRR1816860
					SRR1982125
					SRR2087280
					SRR2102422
					SRR2559382
					SRR2559383
					SRR2567181
					SRR2585429
					SRR2585430
					SRR2586832
					SRR2648538
					SRR2830753
					SRR3038647
					SRR3091336
					SRR3168966
					SRR3185216
					SRR3231238
					SRR3231377
					SRR3242198
					SRR3270925
					SRR3277620
					SRR3289840
					SRR3289850
					SRR3344220
					SRR3473884
					SRR3473885
					SRR3623055
					SRR3664886
					SRR3664916
					SRR3707433
					SRR4123995
					SRR4420348
					SRR4429019
					SRR4429020
					SRR4429022
					SRR4429024
					SRR493107
					SRR493336
					SRR5031400
					SRR5056376
					SRR5056587
					SRR5152253
					SRR5224170
					SRR5277194
					SRR5329237
					SRR5329239
					SRR5336282
					SRR5364242
					SRR5379263
					SRR5762181
					SRR5806429
					SRR5806454
					SRR5817822
					SRR5863049
					SRR5911152
					SRR5955178
					SRR6007329
					SRR6107197
					SRR6108679
					SRR6109332
					SRR6121972
					SRR6208971
					SRR6269886
					SRR6283450
					SRR6330615
					SRR6350846
					SRR6351048
					SRR6353906
					SRR6365760
					SRR6375865
					SRR6505961
					SRR6515227
					SRR6663433
					SRR6663434
					SRR6685063
					SRR6726303
					SRR6764224
					SRR6782992
					SRR6783020
					SRR6848181
					SRR6848188
					SRR6848319
					SRR6848843
					SRR6849216
					SRR6849235
					SRR6869534
					SRR6870271
					SRR6880105
					SRR6895852
					SRR6908046
					SRR6916389
					SRR6955942
					SRR6968017
					SRR6971655
					SRR7093090
					SRR7138704
					SRR7218564
					SRR7218569
					SRR7253181
					SRR7253182
					SRR7276572
					SRR7276579
					SRR7280308
					SRR7280309
					SRR7294347
					SRR7300255
					SRR7300377
					SRR7346584
					SRR7348337
					SRR7352654
					SRR7353111
					SRR7353123
					SRR7363568
					SRR7413777
					SRR7414635
					SRR7419489
					SRR7426245
					SRR7441949
					SRR7447218
					SRR7466934
					SRR7468200
					SRR7468788
					SRR7468831
					SRR7472862
					SRR7473050
					SRR7473113
					SRR7473141
					SRR7473162
					SRR7501024
					SRR7504709
					SRR7515379
					SRR7524772
					SRR7532775
					SRR7601625
					SRR7610575
					SRR7642202
					SRR7642826
					SRR7650420
					SRR7661079
					SRR7688270
					SRR7697386
					SRR7697587
					SRR7721708
					SRR7773272
					SRR7774005
					SRR7874583
					SRR7907869
					SRR7941313
					SRR7942444
					SRR7942546
					SRR8054110
					SRR8054115
					SRR8100742
					SRR8109963
					SRR8109969
					SRR8272153
					SRR8274723
					SRR8358451
					SRR8469449
					SRR8502821
					SRR8734050
					SRR8757176
					SRR8866312
					SRR9040819
					SRR9040820
					SRR9057452
					SRR9211407
					SRR9289534
					SRR9717180
					SRR9984214
					SRR9988234
Temperate phage entry No. 812	30	IntS	47971	48.69	SRR10210540
					SRR1067609
					SRR1583123
					SRR1664267
					SRR1664274
					SRR1664282
					SRR1702378
					SRR1702379
					SRR1702381
					SRR1791277
					SRR3231236
					SRR3344221
					SRR5805962
					SRR5805963
					SRR5805968
					SRR5806426
					SRR5817824
					SRR5911613
					SRR6109284
					SRR6317351
					SRR6666885
					SRR6897979
					SRR6979103
					SRR7028198
					SRR7280299
					SRR7363551
					SRR7467275
					SRR7515370
					SRR7639107
					SRR8148973
Temperate phage entry No. 813	5	IntS	47971	48.69	SRR10236766
					SRR1923645
					SRR6940355
					SRR8691099
					SRR9852990
Temperate phage entry No. 814	1	IntS	47971	48.69	SRR3315945
Temperate phage entry No. 815	1	IntS	47971	48.69	SRR5912897
Temperate phage entry No. 816	1	IntS	47971	48.69	SRR6109685
Temperate phage entry No. 817	1	IntS	47971	48.69	SRR6192481
Temperate phage entry No. 818	1	IntS	47971	48.69	SRR6312170
Temperate phage entry No. 819	1	IntS	47971	48.69	SRR6881126
Temperate phage entry No. 820	2	IntS	47971	48.69	SRR7653345
					SRR9218344
Temperate phage entry No. 821	1	IntS	47971	48.69	SRR8455481
Temperate phage entry No. 822	1	IntS	47971	48.69	SRR8606656
Temperate phage entry No. 823	1	IntS	47971	48.69	SRR8618335
Temperate phage entry No. 824	1	IntS	47971	48.69	SRR8707569
Temperate phage entry No. 825	1	IntS	47970	49.22	SRR4100139
Temperate phage entry No. 826	1	IntS	47970	48.69	SRR9127653
Temperate phage entry No. 827	1	IntS	47964	48.84	SRR10143282
Temperate phage entry No. 828	2	IntS	47964	48.83	SRR9596631
					SRR9901398
Temperate phage entry No. 829	2	IntS	47960	49.11	SRR5888638
					SRR6430114
Temperate phage entry No. 830	1	IntS	47960	49.11	SRR6107578
Temperate phage entry No. 831	2	IntS	47960	49.11	SRR7467059
					SRR8756327
Temperate phage entry No. 832	1	IntS	47941	48.68	SRR5742522
Temperate phage entry No. 833	1	IntS	47941	49.1	SRR6345458
Temperate phage entry No. 834	1	IntS	47933	48.92	ERR1910830
Temperate phage entry No. 835	1	IntS	47917	48.69	SRR8502652
Temperate phage entry No. 836	3	IntS	47905	48.73	SRR10010193
					SRR5850040
					SRR6203211
Temperate phage entry No. 837	1	IntS	47905	48.59	SRR5366197
Temperate phage entry No. 838	1	IntS	47884	48.07	SRR4244415
Temperate phage entry No. 839	1	IntS	47884	48.07	SRR9989927
Temperate phage entry No. 840	1	IntS	47871	48.27	SRR3049488
Temperate phage entry No. 841	1	IntS	47870	48.87	SRR5440546
Temperate phage entry No. 842	1	IntS	47863	48.63	SRR8069589
Temperate phage entry No. 843	1	IntS	47852	48.75	SRR5077904
Temperate phage entry No. 844	1	IntS	47845	48.7	SRR5856940
Temperate phage entry No. 845	1	IntS	47845	48.7	SRR7414829
Temperate phage entry No. 846	1	IntS	47840	48.73	SRR6325151
Temperate phage entry No. 847	1	IntS	47814	48.63	SRR5584742
Temperate phage entry No. 848	1	IntS	47794	48.72	SRR5438416
Temperate phage entry No. 849	2	IntS	47791	48.6	SRR6515228
					SRR8272614
Temperate phage entry No. 850	1	IntS	47791	48.6	SRR7182403
Temperate phage entry No. 851	1	IntS	47782	49.15	SRR5459705
Temperate phage entry No. 852	1	IntS	47759	48.69	SRR8707487
Temperate phage entry No. 853	1	IntS	47744	48.77	SRR9041610
Temperate phage entry No. 854	1	IntS	47713	48.36	SRR5056354
Temperate phage entry No. 855	1	IntS	47710	48.73	SRR9302563
Temperate phage entry No. 856	1	IntS	47707	48.58	SRR6107620
Temperate phage entry No. 857	1	IntS	47698	48.35	SRR10018233
Temperate phage entry No. 858	1	IntS	47697	49.24	SRR2188119
Temperate phage entry No. 859	2	IntS	47693	48.61	SRR5761459
					SRR5908537
Temperate phage entry No. 860	1	IntS	47690	49.11	SRR2025284
Temperate phage entry No. 861	1	IntS	47683	48.34	SRR5145222
Temperate phage entry No. 862	2	IntS	47683	48.35	SRR6650941
					SRR6651169
Temperate phage entry No. 863	1	IntS	47683	48.35	SRR6782592
Temperate phage entry No. 864	1	IntS	47683	48.34	SRR6879917
Temperate phage entry No. 865	1	IntS	47683	48.34	SRR7442224
Temperate phage entry No. 866	1	IntS	47683	48.35	SRR7985608
Temperate phage entry No. 867	1	IntS	47683	48.34	SRR8093152
Temperate phage entry No. 868	2	IntS	47683	48.35	SRR8145140
					SRR8235566
Temperate phage entry No. 869	1	IntS	47683	48.34	SRR8216057
Temperate phage entry No. 870	1	IntS	47683	48.34	SRR8641245
Temperate phage entry No. 871	1	IntS	47683	48.34	SRR8857056
Temperate phage entry No. 872	1	IntS	47683	48.34	SRR9951845
Temperate phage entry No. 873	1	IntS	47681	48.34	SRR7601632
Temperate phage entry No. 874	1	IntS	47679	48.62	SRR5756374
Temperate phage entry No. 875	4	IntS	47678	48.62	SRR10015244
					SRR10030334
					SRR5868314
					SRR9331801
Temperate phage entry No. 876	6	IntS	47678	48.62	SRR10036094
					SRR10133144
					SRR5759625
					SRR5924430
					SRR8291769
					SRR8291774
Temperate phage entry No. 877	1	IntS	47678	48.61	SRR5160153
Temperate phage entry No. 878	1	IntS	47678	48.61	SRR5188755
Temperate phage entry No. 879	1	IntS	47678	48.62	SRR5263963
Temperate phage entry No. 880	1	IntS	47678	48.61	SRR6317385
Temperate phage entry No. 881	1	IntS	47678	48.61	SRR9735043
Temperate phage entry No. 882	1	IntS	47677	48.61	SRR6317373
Temperate phage entry No. 883	1	IntS	47676	48.82	SRR8054340
Temperate phage entry No. 884	1	IntS	47672	48.34	SRR5184237
Temperate phage entry No. 885	1	IntS	47672	48.34	SRR5201401
Temperate phage entry No. 886	1	IntS	47672	48.18	SRR7235706
Temperate phage entry No. 887	4	IntS	47668	48.34	SRR10023936
					SRR6703851
					SRR6703853
					SRR8428808
Temperate phage entry No. 888	1	IntS	47668	48.34	SRR10251588
Temperate phage entry No. 889	2	IntS	47668	48.34	SRR5578818
					SRR9951004
Temperate phage entry No. 890	1	IntS	47668	48.34	SRR6484510
Temperate phage entry No. 891	1	IntS	47668	48.34	SRR6651175
Temperate phage entry No. 892	1	IntS	47668	48.34	SRR6703848
Temperate phage entry No. 893	1	IntS	47668	48.34	SRR7463952
Temperate phage entry No. 894	2	IntS	47668	48.34	SRR7628068
					SRR9964888
Temperate phage entry No. 895	1	IntS	47666	49.1	SRR4106382
Temperate phage entry No. 896	1	IntS	47666	48.65	SRR6249738
Temperate phage entry No. 897	1	IntS	47664	48.34	SRR6750586
Temperate phage entry No. 898	1	IntS	47662	48.27	SRR5935712
Temperate phage entry No. 899	1	IntS	47662	48.27	SRR6107385
Temperate phage entry No. 900	1	IntS	47656	48.26	ERR3317808
Temperate phage entry No. 901	1	IntS	47655	49.03	SRR6726231
Temperate phage entry No. 902	1	IntS	47653	48.34	SRR10202887
Temperate phage entry No. 903	1	IntA	47649	48.98	SRR1544315
Temperate phage entry No. 904	1	IntA	47642	50.48	SRR7997077
Temperate phage entry No. 905	1	IntS	47638	48.32	SRR9951121
Temperate phage entry No. 906	1	IntS	47632	48.65	SRR3156751
Temperate phage entry No. 907	1	IntS	47622	48.63	SRR7874542
Temperate phage entry No. 908	1	IntS	47618	48.58	SRR5125984
Temperate phage entry No. 909	1	IntS	47618	48.79	SRR5760694
Temperate phage entry No. 910	1	IntS	47616	48.36	SRR8382020
Temperate phage entry No. 911	1	IntS	47608	48.31	SRR10251208
Temperate phage entry No. 912	2	IntS	47604	48.06	SRR10298117
					SRR6656837
Temperate phage entry No. 913	1	IntS	47602	48.63	SRR7221718
Temperate phage entry No. 914	1	IntS	47600	49.35	SRR10309956
Temperate phage entry No. 915	11	IntS	47595	49.1	SRR5659338
					SRR5862997
					SRR6484811
					SRR6484823
					SRR6514338
					SRR6514341
					SRR6514469
					SRR6514471
					SRR6514472
					SRR6514475
					SRR6685106
Temperate phage entry No. 916	2	IntS	47595	49.1	SRR6484816
					SRR6484822
Temperate phage entry No. 917	1	IntS	47595	49.1	SRR6676522
Temperate phage entry No. 918	9	IntS	47595	49.1	SRR7280131
					SRR7300278
					SRR8144702
					SRR8899742
					SRR9017301
					SRR9023239
					SRR9061039
					SRR9082389
					SRR9646328
Temperate phage entry No. 919	1	IntS	47595	49.1	SRR9693859
Temperate phage entry No. 920	1	IntS	47584	48.59	SRR3572959
Temperate phage entry No. 921	5	IntS	47579	48.74	ERR2210499
					SRR5056331
					SRR7010951
					SRR7012124
					SRR7888889
Temperate phage entry No. 922	2	IntS	47579	48.73	SRR5116736
					SRR6310660
Temperate phage entry No. 923	1	IntS	47579	48.73	SRR7049823
Temperate phage entry No. 924	1	IntS	47579	48.73	SRR9615790
Temperate phage entry No. 925	1	IntS	47564	48.6	SRR9971548
Temperate phage entry No. 926	1	IntS	47562	48.71	SRR10130087
Temperate phage entry No. 927	1	IntS	47553	49.08	SRR9860386
Temperate phage entry No. 928	13	IntS	47536	48.7	SRR5871396
					SRR5921396
					SRR5935401
					SRR5945560
					SRR5951436
					SRR6039044
					SRR6107407
					SRR6157680
					SRR6157681
					SRR6158691
					SRR6158694
					SRR6243544
					SRR6920486
Temperate phage entry No. 929	10	IntS	47536	48.7	SRR5909428
					SRR5920237
					SRR5921430
					SRR5935595
					SRR5945556
					SRR6039072
					SRR6051460
					SRR6107399
					SRR6134307
					SRR6457665
Temperate phage entry No. 930	1	IntS	47536	48.7	SRR5935604
Temperate phage entry No. 931	2	IntS	47536	48.7	SRR5945528
					SRR5978541
Temperate phage entry No. 932	1	IntS	47536	48.7	SRR6107401
Temperate phage entry No. 933	1	IntS	47536	48.69	SRR6107408
Temperate phage entry No. 934	1	IntS	47532	48.61	SRR8902639
Temperate phage entry No. 935	1	IntS	47529	48.57	SRR3497865
Temperate phage entry No. 936	1	IntS	47500	48.65	SRR9261130
Temperate phage entry No. 937	1	IntS	47487	48.59	SRR7789775
Temperate phage entry No. 938	1	IntS	47486	48.84	SRR7419948
Temperate phage entry No. 939	1	IntS	47472	49	SRR7949874
Temperate phage entry No. 940	1	IntS	47460	48.88	SRR7543313
Temperate phage entry No. 941	1	IntS	47460	48.88	SRR8925526
Temperate phage entry No. 942	1	IntS	47456	48.76	SRR5760707
Temperate phage entry No. 943	1	IntS	47455	49.09	ERR2759787
Temperate phage entry No. 944	1	IntS	47448	48.87	SRR1041487
Temperate phage entry No. 945	1	IntS	47448	48.87	SRR1043928
Temperate phage entry No. 946	1	IntS	47442	48.73	SRR7456652
Temperate phage entry No. 947	1	IntS	47425	48.77	SRR6380890
Temperate phage entry No. 948	1	IntS	47424	48.89	SRR7964081
Temperate phage entry No. 949	2	IntS	47420	48.34	SRR5817384
					SRR6217922
Temperate phage entry No. 950	1	IntS	47420	48.34	SRR5870502
Temperate phage entry No. 951	1	IntS	47420	48.33	SRR7140402
Temperate phage entry No. 952	1	IntS	47419	48.68	SRR4242800
Temperate phage entry No. 953	3	IntS	47419	48.68	SRR500493
					SRR5972859
					SRR9042862
Temperate phage entry No. 954	5	IntS	47419	48.69	SRR5483507
					SRR5486750
					SRR5945547
					SRR9703041
					SRR9719427
Temperate phage entry No. 955	1	IntS	47419	48.68	SRR5970539
Temperate phage entry No. 956	2	IntS	47419	48.69	SRR6684948
					SRR7515383
Temperate phage entry No. 957	1	IntA	47403	48.68	SRR1616717
Temperate phage entry No. 958	3	IntS	47377	48.85	ERR3181834
					SRR1659019
					SRR5278639
Temperate phage entry No. 959	1	IntS	47377	48.85	SRR10100152
Temperate phage entry No. 960	1	IntS	47377	48.85	SRR5948472
Temperate phage entry No. 961	1	IntS	47357	48.57	SRR3743921
Temperate phage entry No. 962	1	IntS	47350	48.85	SRR8591229
Temperate phage entry No. 963	1	IntS	47347	48.73	SRR9030356
Temperate phage entry No. 964	1	IntS	47344	48.51	SRR5063027
Temperate phage entry No. 965	4	IntS	47334	48.84	ERR2209398
					ERR2209466
					ERR2209623
					SRR7523814
Temperate phage entry No. 966	5	IntS	47334	48.84	ERR2209414
					ERR2209415
					ERR2209467
					ERR2209471
					ERR2209474
Temperate phage entry No. 967	1	IntS	47334	48.84	ERR2209423
Temperate phage entry No. 968	1	IntS	47334	48.84	ERR2209426
Temperate phage entry No. 969	3	IntS	47334	48.83	ERR2209527
					ERR2218252
					SRR10232070
Temperate phage entry No. 970	1	IntS	47334	48.83	ERR3181857
Temperate phage entry No. 971	1	IntS	47334	48.84	SRR6190988
Temperate phage entry No. 972	1	IntA	47334	48.72	SRR6870805
Temperate phage entry No. 973	2	IntS	47333	48.84	SRR7633154
					SRR8489738
Temperate phage entry No. 974	1	IntS	47331	48.89	SRR8062564
Temperate phage entry No. 975	1	IntS	47312	48.55	SRR3743931
Temperate phage entry No. 976	1	IntS	47310	48.96	SRR6984489
Temperate phage entry No. 977	1	IntS	47310	48.48	SRR7300171
Temperate phage entry No. 978	1	IntS	47290	48.5	SRR6114351
Temperate phage entry No. 979	1	IntS	47290	48.49	SRR8121195
Temperate phage entry No. 980	1	IntS	47288	48.52	SRR7135190
Temperate phage entry No. 981	1	IntS	47286	48.05	SRR8305838
Temperate phage entry No. 982	1	IntS	47283	48.95	SRR6832907
Temperate phage entry No. 983	1	IntS	47283	48.95	SRR7874347
Temperate phage entry No. 984	2	IntS	47263	48.64	SRR2566883
					SRR6345369
Temperate phage entry No. 985	1	IntA	47250	50.24	SRR7634242
Temperate phage entry No. 986	1	IntA	47249	50.24	SRR8777573
Temperate phage entry No. 987	1	IntA	47249	50.24	SRR8781980
Temperate phage entry No. 988	1	IntS	47246	48.33	SRR5436983
Temperate phage entry No. 989	1	IntS	47238	48.45	SRR1821307
Temperate phage entry No. 990	1	IntS	47237	48.49	SRR10036009
Temperate phage entry No. 991	3	IntS	47237	48.5	SRR5336276
					SRR5578791
					SRR6489935
Temperate phage entry No. 992	3	IntS	47237	48.5	SRR6434038
					SRR7049680
					SRR8091849
Temperate phage entry No. 993	1	IntS	47237	48.49	SRR7132598
Temperate phage entry No. 994	1	IntS	47237	48.5	SRR9637557
Temperate phage entry No. 995	1	IntS	47232	48.5	SRR9696688
Temperate phage entry No. 996	1	IntS	47185	48.8	SRR6926856
Temperate phage entry No. 997	1	IntS	47171	48.67	SRR9052120
Temperate phage entry No. 998	1	IntS	47164	48.59	SRR9334821
Temperate phage entry No. 999	2	IntS	47146	48.86	SRR10010963
					SRR5238195
Temperate phage entry No. 1000	3	IntS	47146	48.86	SRR1616723
					SRR6880027
					SRR6885469
Temperate phage entry No. 1001	1	IntS	47146	48.87	SRR6436121
Temperate phage entry No. 1002	1	IntS	47146	48.86	SRR6651202
Temperate phage entry No. 1003	5	IntS	47146	48.86	SRR6782601
					SRR7811538
					SRR8083570
					SRR8866279
					SRR8866280
Temperate phage entry No. 1004	1	IntS	47143	49.15	SRR1586570
Temperate phage entry No. 1005	1	IntS	47141	49.16	SRR1505450
Temperate phage entry No. 1006	1	IntS	47141	49.16	SRR1505456
Temperate phage entry No. 1007	1	IntS	47141	49.16	SRR4446125
Temperate phage entry No. 1008	1	IntS	47130	48.23	SRR6326989
Temperate phage entry No. 1009	1	IntS	47109	48.33	SRR2925134
Temperate phage entry No. 1010	3	IntS	47096	49.12	SRR5043274
					SRR5043276
					SRR8184171
Temperate phage entry No. 1011	34	IntS	47066	48.82	SRR10102819
					SRR1068319
					SRR3438090
					SRR4273701
					SRR5195292
					SRR5217757
					SRR5227852
					SRR5227854
					SRR5227874
					SRR5231273
					SRR5238311
					SRR5307836
					SRR5379219
					SRR5584810
					SRR5586325
					SRR5642153
					SRR5659619
					SRR5828966
					SRR5909475
					SRR6484575
					SRR6791865
					SRR6902889
					SRR7105178
					SRR7414833
					SRR7466518
					SRR7524810
					SRR7537004
					SRR7588328
					SRR8866608
					SRR8926613
					SRR9029083
					SRR9273309
					SRR9310548
					SRR9841225
Temperate phage entry No. 1012	1	IntS	47066	48.81	SRR2724163
Temperate phage entry No. 1013	2	IntS	47066	48.81	SRR2724164
					SRR7876340
Temperate phage entry No. 1014	2	IntS	47066	48.82	SRR3930248
					SRR3996631
Temperate phage entry No. 1015	1	IntS	47066	48.82	SRR5126029
Temperate phage entry No. 1016	1	IntS	47066	48.82	SRR5221591
Temperate phage entry No. 1017	2	IntS	47066	48.82	SRR5227850
					SRR5755637
Temperate phage entry No. 1018	27	IntS	47066	48.81	SRR5237986
					SRR5291619
					SRR5307866
					SRR5584789
					SRR5693774
					SRR5742231
					SRR5876918
					SRR5890569
					SRR5921436
					SRR6038029
					SRR6050648
					SRR6050651
					SRR6158435
					SRR6195059
					SRR6310077
					SRR6457569
					SRR6468735
					SRR6475546
					SRR6475581
					SRR6481109
					SRR6485344
					SRR6515642
					SRR6687346
					SRR7178787
					SRR7245638
					SRR7769347
					SRR7909688
Temperate phage entry No. 1019	2	IntS	47066	48.81	SRR5270145
					SRR5270169
Temperate phage entry No. 1020	1	IntS	47066	48.81	SRR5270168
Temperate phage entry No. 1021	2	IntS	47066	48.81	SRR5687274
					SRR7766942
Temperate phage entry No. 1022	1	IntS	47066	48.81	SRR5854305
Temperate phage entry No. 1023	1	IntS	47066	48.82	SRR6670303
Temperate phage entry No. 1024	1	IntS	47066	48.81	SRR6760516
Temperate phage entry No. 1025	1	IntS	47066	48.82	SRR7769331
Temperate phage entry No. 1026	1	IntS	47066	48.82	SRR7909700
Temperate phage entry No. 1027	1	IntS	47065	48.82	SRR5908528
Temperate phage entry No. 1028	1	IntS	47065	48.81	SRR6386474
Temperate phage entry No. 1029	3	IntS	47060	48.81	SRR8598887
					SRR8645025
					SRR8645268
Temperate phage entry No. 1030	1	IntS	46992	48.29	SRR7284262
Temperate phage entry No. 1031	1	IntS	46992	48.29	SRR7697288
Temperate phage entry No. 1032	1	IntS	46980	49.03	SRR5221424
Temperate phage entry No. 1033	1	IntS	46933	48.34	SRR7463958
Temperate phage entry No. 1034	1	IntA	46926	50.12	SRR972765
Temperate phage entry No. 1035	1	IntS	46897	48.38	SRR3091740
Temperate phage entry No. 1036	1	IntS	46897	48.27	SRR7458539
Temperate phage entry No. 1037	3	IntS	46895	48.93	SRR10249866
					SRR7426253
					SRR7439628
Temperate phage entry No. 1038	1	IntS	46872	48.78	SRR10283322
Temperate phage entry No. 1039	2	IntS	46871	49.1	SRR7128413
					SRR7250816
Temperate phage entry No. 1040	1	IntS	46854	49.41	SRR3147705
Temperate phage entry No. 1041	1	IntS	46830	49.09	SRR8157138
Temperate phage entry No. 1042	1	IntS	46797	48.57	ERR3181924
Temperate phage entry No. 1043	1	IntS	46796	49.12	SRR8299147
Temperate phage entry No. 1044	1	IntA	46784	48.61	SRR6784630
Temperate phage entry No. 1045	1	IntS	46773	48.48	SRR8236511
Temperate phage entry No. 1046	1	IntS	46770	48.76	SRR1968913
Temperate phage entry No. 1047	1	IntS	46720	48.28	ERR3317756
Temperate phage entry No. 1048	1	IntS	46720	48.3	ERR3317766
Temperate phage entry No. 1049	1	IntS	46720	48.28	ERR3317773
Temperate phage entry No. 1050	1	IntS	46712	48.85	SRR5361213
Temperate phage entry No. 1051	1	IntS	46693	48.63	SRR7728033
Temperate phage entry No. 1052	1	IntS	46685	48.68	SRR9697521
Temperate phage entry No. 1053	1	IntS	46682	48.69	SRR7140382
Temperate phage entry No. 1054	1	IntS	46667	48.83	SRR7719474
Temperate phage entry No. 1055	1	IntS	46598	48.64	SRR7248276
Temperate phage entry No. 1056	1	IntS	46598	48.64	SRR9603444
Temperate phage entry No. 1057	1	IntS	46563	48.65	ERR3181872
Temperate phage entry No. 1058	1	IntS	46562	48.8	ERR2218315
Temperate phage entry No. 1059	1	IntS	46544	48.45	SRR7789807
Temperate phage entry No. 1060	1	IntS	46512	48.53	SRR7280302
Temperate phage entry No. 1061	1	IntS	46463	48.78	SRR9332449
Temperate phage entry No. 1062	1	IntS	46463	48.39	SRR9903784
Temperate phage entry No. 1063	1	IntS	46447	49.49	SRR8177314
Temperate phage entry No. 1064	1	IntA	46439	50.44	SRR2075997
Temperate phage entry No. 1065	1	IntS	46436	48.86	SRR9331440
Temperate phage entry No. 1066	1	IntS	46397	48.7	ERR3181894
Temperate phage entry No. 1067	1	IntA	46396	48.59	SRR8703047
Temperate phage entry No. 1068	1	IntS	46389	48.68	SRR7285795
Temperate phage entry No. 1069	1	IntS	46364	48.59	SRR5978534
Temperate phage entry No. 1070	1	IntS	46358	48.6	SRR1233923
Temperate phage entry No. 1071	1	IntS	46358	48.6	SRR5822046
Temperate phage entry No. 1072	1	IntS	46358	48.62	SRR6158764
Temperate phage entry No. 1073	1	IntS	46358	48.62	SRR6750614
Temperate phage entry No. 1074	1	IntS	46355	48.85	SRR9323317
Temperate phage entry No. 1075	1	IntS	46344	48.25	SRR9283037
Temperate phage entry No. 1076	1	IntS	46341	48.86	SRR5573846
Temperate phage entry No. 1077	1	IntS	46339	48.57	SRR10066287
Temperate phage entry No. 1078	7	IntS	46328	48.37	SRR10031153
					SRR10175715
					SRR10276289
					SRR5583302
					SRR6283516
					SRR8355583
					SRR9831582
Temperate phage entry No. 1079	6	IntS	46328	48.37	SRR10037354
					SRR5645404
					SRR7634314
					SRR7719467
					SRR7958740
[truncated: 6,778 more rows]

## Sheet: Supplementary Table 4
Integrase entry No.	The number of integrases included	Integrase type	Length	GC content	Host SRA number of the phage with this integrase entry
Integrase entry No. 1	2	IntA	1305	49.27	SRR1183818
					SRR4293060
Integrase entry No. 2	1	IntA	1290	44.81	SRR1822284
Integrase entry No. 3	1	IntA	1290	45.43	SRR6651213
Integrase entry No. 4	1	IntA	1287	46	ERR2223835
Integrase entry No. 5	2	IntA	1287	46.62	SRR1300635
					SRR1300737
Integrase entry No. 6	1	IntA	1287	46.39	SRR1544315
Integrase entry No. 7	2	IntA	1287	46.31	SRR6224597
					SRR6289899
Integrase entry No. 8	1	IntA	1284	63.01	ERR3439689
Integrase entry No. 9	1	IntA	1284	58.18	SRR8515733
Integrase entry No. 10	2343	IntA	1275	49.1	ERR044181
					ERR044185
					ERR044189
					ERR044201
					ERR044229
					ERR044245
					ERR045442
					ERR046415
					ERR046424
					ERR046427
					ERR046431
					ERR046440
					ERR046447
					ERR046456
					ERR046470
					ERR046470
					ERR046482
					ERR046494
					ERR046498
					ERR047166
					ERR1698643
					ERR1797550
					ERR1802485
					ERR1810364
					ERR1815527
					ERR1815680
					ERR1817112
					ERR1817145
					ERR1817217
					ERR1817328
					ERR1817401
					ERR1822683
					ERR2000354
					ERR2092967
					ERR2118058
					ERR2118105
					ERR2173662
					ERR2193179
					ERR2197878
					ERR2197884
					ERR2197893
					ERR2197897
					ERR2209414
					ERR2210528
					ERR2210530
					ERR2278733
					ERR2396528
					ERR2396535
					ERR2525496
					ERR2525507
					ERR2617714
					ERR2617804
					ERR2641173
					ERR2733026
					ERR2854163
					ERR2854163
					ERR2861362
					ERR2909560
					ERR2977156
					ERR304845
					ERR304851
					ERR3332601
					ERR3354434
					ERR3354436
					ERR3354438
					ERR3354440
					ERR3354441
					ERR3354444
					ERR3354445
					ERR3354446
					ERR3354447
					ERR3354453
					ERR3354458
					ERR3354461
					ERR3354467
					ERR3354468
					ERR3354469
					ERR3365128
					ERR653295
					ERR653304
					ERR653330
					ERR653334
					ERR653985
					ERR653999
					ERR984812
					ERR998484
					SRR10003386
					SRR10005839
					SRR10005840
					SRR10006871
					SRR10006939
					SRR10007520
					SRR10009829
					SRR10010419
					SRR10010423
					SRR10010953
					SRR10011431
					SRR10015234
					SRR10016069
					SRR10017199
					SRR10018145
					SRR10018146
					SRR10018165
					SRR10018204
					SRR10018225
					SRR10018248
					SRR10018271
					SRR10018279
					SRR10019132
					SRR10019367
					SRR10020169
					SRR10031610
					SRR10031638
					SRR10035894
					SRR10037342
					SRR10038025
					SRR10050028
					SRR10050055
					SRR10050093
					SRR10050108
					SRR10050109
					SRR10050113
					SRR10050141
					SRR10050144
					SRR10051115
					SRR10053741
					SRR10056810
					SRR10059357
					SRR10059554
					SRR10060844
					SRR10063028
					SRR10068970
					SRR10078284
					SRR10078295
					SRR10081774
					SRR10081776
					SRR10081784
					SRR10081859
					SRR10083012
					SRR10087046
					SRR10087884
					SRR10087897
					SRR10095325
					SRR10095878
					SRR10096010
					SRR10096419
					SRR10096420
					SRR10096426
					SRR10096453
					SRR10096460
					SRR10096507
					SRR10096517
					SRR10096543
					SRR10096558
					SRR10096814
					SRR10108438
					SRR10108457
					SRR10113039
					SRR10120299
					SRR10120317
					SRR10131311
					SRR10133374
					SRR10137396
					SRR10139538
					SRR10139575
					SRR10152099
					SRR10152459
					SRR10152518
					SRR10159673
					SRR10162480
					SRR10177523
					SRR10180533
					SRR10180667
					SRR10189716
					SRR10190429
					SRR10190431
					SRR10198867
					SRR10198873
					SRR10198884
					SRR10198913
					SRR10202208
					SRR10210290
					SRR10215871
					SRR10215875
					SRR10222134
					SRR10222578
					SRR10222619
					SRR10224798
					SRR10228634
					SRR10228818
					SRR10228878
					SRR10229747
					SRR10230036
					SRR10231218
					SRR10231957
					SRR10232037
					SRR10232071
					SRR10232144
					SRR10232166
					SRR10232185
					SRR10232188
					SRR10232189
					SRR10232198
					SRR10235703
					SRR10235724
					SRR10235753
					SRR10235759
					SRR10235809
					SRR10236681
					SRR10241265
					SRR10245679
					SRR10246241
					SRR10247757
					SRR10249865
					SRR10253253
					SRR10253256
					SRR10253257
					SRR10253750
					SRR10253906
					SRR10254190
					SRR10254244
					SRR10254248
					SRR10254303
					SRR10254309
					SRR10254322
					SRR10254349
					SRR10254589
					SRR10254764
					SRR10254805
					SRR10258897
					SRR10269749
					SRR10270078
					SRR10270592
					SRR10270646
					SRR10278333
					SRR10278934
					SRR10281029
					SRR10281037
					SRR10285462
					SRR10292476
					SRR10292482
					SRR10294380
					SRR10294394
					SRR1029927
					SRR10302544
					SRR10302558
					SRR10302570
					SRR1030808
					SRR10310251
					SRR10310260
					SRR10313735
					SRR10313736
					SRR1106177
					SRR1107477
					SRR1158158
					SRR1175782
					SRR1181526
					SRR1183737
					SRR1183740
					SRR1183741
					SRR1183742
					SRR1183743
					SRR1183744
					SRR1183747
					SRR1183748
					SRR1183752
					SRR1183754
					SRR1183762
					SRR1183768
					SRR1183779
					SRR1183804
					SRR1183812
					SRR1183815
					SRR1183817
					SRR1183824
					SRR1183825
					SRR1183827
					SRR1183828
					SRR1183840
					SRR1183846
					SRR1183852
					SRR1183853
					SRR1183863
					SRR1183875
					SRR1183888
					SRR1183901
					SRR1183908
					SRR1183912
					SRR1183914
					SRR1183916
					SRR1186320
					SRR1187396
					SRR1187405
					SRR1187408
					SRR1187411
					SRR1187424
					SRR1187428
					SRR1187441
					SRR1187590
					SRR1187591
					SRR1187592
					SRR1187607
					SRR1188461
					SRR1188472
					SRR1188485
					SRR1188534
					SRR1207468
					SRR1207483
					SRR1300566
					SRR1300594
					SRR1300723
					SRR1302802
					SRR1334178
					SRR1379737
					SRR1379738
					SRR1379740
					SRR1379744
					SRR1379745
					SRR1379746
					SRR1379747
					SRR1379748
					SRR1379749
					SRR1379759
					SRR1379761
					SRR1379763
					SRR1379771
					SRR1379773
					SRR1379777
					SRR1379779
					SRR1379782
					SRR1395323
					SRR1425265
					SRR1427099
					SRR1482386
					SRR1511583
					SRR1514757
					SRR1525264
					SRR1525274
					SRR1534847
					SRR1536148
					SRR1536160
					SRR1553728
					SRR1557001
					SRR1562568
					SRR1566240
					SRR1569654
					SRR1569723
					SRR1573175
					SRR1574250
					SRR1574286
					SRR1575991
					SRR1582144
					SRR1582150
					SRR1582178
					SRR1582195
					SRR1588669
					SRR1588691
					SRR1596390
					SRR1598969
					SRR1608976
					SRR1612334
					SRR1612364
					SRR1612365
					SRR1615103
					SRR1616813
					SRR1633503
					SRR1633529
					SRR1635060
					SRR1635113
					SRR1644554
					SRR1644560
					SRR1645343
					SRR1645373
					SRR1645546
					SRR1645600
					SRR1645738
					SRR1645793
					SRR1645897
					SRR1645907
					SRR1645928
					SRR1646009
					SRR1646192
					SRR1646402
					SRR1649576
					SRR1664204
					SRR1686423
					SRR1686427
					SRR1686479
					SRR1686480
					SRR1686482
					SRR1686487
					SRR1686604
					SRR1686629
					SRR1693627
					SRR1693630
					SRR1695770
					SRR1709664
					SRR1713646
					SRR1724673
					SRR1752835
					SRR1752890
					SRR1763819
					SRR1763820
					SRR1763822
					SRR1770484
					SRR1770485
					SRR1784332
					SRR1792725
					SRR1806277
					SRR1806278
					SRR1813430
					SRR1814296
					SRR1814297
					SRR1814320
					SRR1814442
					SRR1814444
					SRR1814447
					SRR1814454
					SRR1814927
					SRR1814936
					SRR1815499
					SRR1816323
					SRR1816326
					SRR1816335
					SRR1816337
					SRR1822275
					SRR1828973
					SRR1908950
					SRR1917104
					SRR1917111
					SRR1917115
					SRR1923641
					SRR1946842
					SRR1952939
					SRR1957748
					SRR1957750
					SRR1957804
					SRR1957898
					SRR1957942
					SRR1957983
					SRR1958028
					SRR1958052
					SRR1958067
					SRR1958119
					SRR1958131
					SRR1958136
					SRR1958139
					SRR1958280
					SRR1958347
					SRR1958421
					SRR1958517
					SRR1958528
					SRR1958539
					SRR1958546
					SRR1959273
					SRR1959321
					SRR1959498
					SRR1959724
					SRR1960089
					SRR1960205
					SRR1960298
					SRR1963244
					SRR1963285
					SRR1963439
					SRR1963524
					SRR1965044
					SRR1965067
					SRR1965102
					SRR1965213
					SRR1965237
					SRR1965266
					SRR1965327
					SRR1965375
					SRR1965378
					SRR1965458
					SRR1965464
					SRR1965503
					SRR1965506
					SRR1965520
					SRR1965529
					SRR1965530
					SRR1965580
					SRR1965640
					SRR1965726
					SRR1965735
					SRR1965792
					SRR1965796
					SRR1965958
					SRR1965963
					SRR1966016
					SRR1966076
					SRR1966114
					SRR1966171
					SRR1966240
					SRR1966307
					SRR1966309
					SRR1966339
					SRR1966469
					SRR1966478
					SRR1966502
					SRR1966532
					SRR1966619
					SRR1966628
					SRR1966755
					SRR1966829
					SRR1966860
					SRR1966861
					SRR1966923
					SRR1966928
					SRR1967018
					SRR1967028
					SRR1967046
					SRR1967115
					SRR1967170
					SRR1967204
					SRR1967231
					SRR1967300
					SRR1967394
					SRR1967396
					SRR1967449
					SRR1967510
					SRR1967533
					SRR1967540
					SRR1967592
					SRR1967600
					SRR1967607
					SRR1967670
					SRR1967762
					SRR1967793
					SRR1967902
					SRR1968037
					SRR1968103
					SRR1968123
					SRR1968138
					SRR1968180
					SRR1968279
					SRR1968299
					SRR1968303
					SRR1968339
					SRR1968355
					SRR1968369
					SRR1968374
					SRR1968413
					SRR1968556
					SRR1968586
					SRR1968627
					SRR1968640
					SRR1968845
					SRR1968880
					SRR1968882
					SRR1968926
					SRR1968931
					SRR1969011
					SRR1969015
					SRR1969043
					SRR1969113
					SRR1969118
					SRR1969152
					SRR1969172
					SRR1969194
					SRR1969332
					SRR1969365
					SRR1969372
					SRR1969385
					SRR1969386
					SRR1969431
					SRR1969435
					SRR1969471
					SRR1969526
					SRR1969546
					SRR1969671
					SRR1969681
					SRR1969713
					SRR1969805
					SRR1969867
					SRR1969925
					SRR1970130
					SRR1970188
					SRR1970271
					SRR1973883
					SRR1982128
					SRR1982180
					SRR1995522
					SRR1996194
					SRR2009034
					SRR2015051
					SRR2016682
					SRR2025316
					SRR2025320
					SRR2029477
					SRR2038207
					SRR2038211
					SRR2056003
					SRR2064129
					SRR2067476
					SRR2072493
					SRR2072695
					SRR2075048
					SRR2093805
					SRR2095395
					SRR2102400
					SRR2102494
					SRR2126722
					SRR2133339
					SRR2140780
					SRR2143360
					SRR2143451
					SRR2143459
					SRR2143460
					SRR2157018
					SRR2168972
					SRR2175356
					SRR2192131
					SRR2192169
					SRR2192186
					SRR2192190
					SRR2192193
					SRR2192196
					SRR2194102
					SRR2194108
					SRR2194502
					SRR2194503
					SRR2229850
					SRR2229851
					SRR2352219
					SRR2396593
					SRR2407628
					SRR2407629
					SRR2407704
					SRR2533503
					SRR2533506
					SRR2533509
					SRR2533513
					SRR2533530
					SRR2566908
					SRR2566998
					SRR2567070
					SRR2571582
					SRR2669159
					SRR2847923
					SRR2890999
					SRR2891608
					SRR2912645
					SRR2913274
					SRR2913291
					SRR2913294
					SRR2937465
					SRR2970917
					SRR2975977
					SRR3001743
					SRR3001748
					SRR3001749
					SRR3002501
					SRR3002507
					SRR3016114
					SRR3032160
					SRR3048603
					SRR3048680
					SRR3048848
					SRR3048912
					SRR3048951
					SRR3049068
					SRR3049070
					SRR3049073
					SRR3049108
					SRR3049161
					SRR3049176
					SRR3049212
					SRR3049219
					SRR3049325
					SRR3049342
					SRR3049359
					SRR3049366
					SRR3049369
					SRR3049408
					SRR3049429
					SRR3049502
					SRR3049532
					SRR3049708
					SRR3049796
					SRR3049821
					SRR3049837
					SRR3103839
					SRR3103840
					SRR3120667
					SRR3137189
					SRR3143631
					SRR3146187
					SRR3151802
					SRR3184319
					SRR3184400
					SRR3204212
					SRR3205674
					SRR3215229
					SRR3216127
					SRR3223149
					SRR3226960
					SRR3284685
					SRR3284729
					SRR3284746
					SRR3284815
					SRR3285409
					SRR3285462
					SRR3286586
					SRR3286619
					SRR3286629
					SRR3286657
					SRR3286659
					SRR3286708
					SRR3286900
					SRR3286902
					SRR3286947
					SRR3286954
					SRR3286957
					SRR3289793
					SRR3312324
					SRR3312520
					SRR3312533
					SRR3312539
					SRR3312546
					SRR3312549
					SRR3312576
					SRR3321878
					SRR3322375
					SRR3322692
					SRR3323117
					SRR3330228
					SRR3410210
					SRR3417493
					SRR3417506
					SRR3489712
					SRR3490017
					SRR3521385
					SRR3536612
					SRR3571301
					SRR3606699
					SRR3634504
					SRR3634505
					SRR3641789
					SRR3659834
					SRR3664665
					SRR3664731
					SRR3667857
					SRR3707431
					SRR3713604
					SRR3713606
					SRR3732283
					SRR3732313
					SRR3743975
					SRR3930267
					SRR3948442
					SRR3948444
					SRR3951364
					SRR3951366
					SRR3978686
					SRR3978852
					SRR3993249
					SRR3996859
					SRR4000276
					SRR4012587
					SRR4063705
					SRR4063706
					SRR4063709
					SRR4063713
					SRR4063718
					SRR4063736
					SRR4063740
					SRR4063743
					SRR4063745
					SRR4063753
					SRR4063757
					SRR4069543
					SRR4069544
					SRR4073157
					SRR4073160
					SRR4100165
					SRR4101366
					SRR4190225
					SRR4204598
					SRR4252419
					SRR4280638
					SRR4288986
					SRR4295057
					SRR4295068
					SRR4301112
					SRR4342954
					SRR4415991
					SRR4416098
					SRR4420661
					SRR4420895
					SRR4420896
					SRR4421127
					SRR4421133
					SRR4424153
					SRR4430872
					SRR4430886
					SRR4434054
					SRR4434064
					SRR4434065
					SRR4434071
					SRR4434072
					SRR4444333
					SRR4444933
					SRR4444943
					SRR4444944
					SRR4546503
					SRR4734626
					SRR5006493
					SRR5012549
					SRR5012562
					SRR5012589
					SRR5012598
					SRR5016997
					SRR5017149
					SRR5018387
					SRR5018399
					SRR5040850
					SRR5045371
					SRR5045372
					SRR5057280
					SRR5057521
					SRR5063209
					SRR5063216
					SRR5064767
					SRR5064771
					SRR5064781
					SRR5064782
					SRR5064786
					SRR5064810
					SRR5064816
					SRR5064820
					SRR5064854
					SRR5064857
					SRR5065189
					SRR5065189
					SRR5065192
					SRR5065194
					SRR5065196
					SRR5065197
					SRR5081442
					SRR5093745
					SRR5105541
					SRR5105668
					SRR5110833
					SRR5116741
					SRR5116944
					SRR5125754
					SRR5133946
					SRR5133948
					SRR5152276
					SRR5160290
					SRR5160309
					SRR5160310
					SRR5160317
					SRR5160318
					SRR5160320
					SRR5160322
					SRR5170265
					SRR5170508
					SRR5176622
					SRR5184083
					SRR5184122
					SRR5184216
					SRR5188678
					SRR5188725
					SRR5193053
					SRR5193069
					SRR5193079
					SRR5193093
					SRR5193123
					SRR5193132
					SRR5193135
					SRR5193151
					SRR5193153
					SRR5193170
					SRR5193174
					SRR5193209
					SRR5193230
					SRR5193260
					SRR5193264
					SRR5193268
					SRR5193291
					SRR5193300
					SRR5193308
					SRR5193309
					SRR5193313
					SRR5193318
					SRR5193347
					SRR5193380
					SRR5193388
					SRR5193408
					SRR5193433
					SRR5193442
					SRR5193445
					SRR5193465
					SRR5193471
					SRR5193474
					SRR5193479
					SRR5193487
					SRR5193496
					SRR5193539
					SRR5193542
					SRR5193555
					SRR5193560
					SRR5193566
					SRR5193569
					SRR5193643
					SRR5193654
					SRR5193664
					SRR5193680
					SRR5193703
					SRR5193715
					SRR5193718
					SRR5193722
					SRR5193723
					SRR5193729
					SRR5193751
					SRR5193761
					SRR5193770
					SRR5193775
					SRR5193776
					SRR5193809
					SRR5193813
					SRR5193829
					SRR5193831
					SRR5193836
					SRR5193842
					SRR5193875
					SRR5193876
					SRR5193898
					SRR5193926
					SRR5193928
					SRR5193942
					SRR5193949
					SRR5193966
					SRR5193991
					SRR5194011
					SRR5194057
					SRR5194146
					SRR5194180
					SRR5194191
					SRR5194218
					SRR5194235
					SRR5194238
					SRR5194245
					SRR5194277
					SRR5194279
					SRR5194287
					SRR5194301
					SRR5194310
					SRR5201062
					SRR5201338
					SRR5201515
					SRR5202190
					SRR5202821
					SRR5206363
					SRR5215484
					SRR5215503
					SRR5215509
					SRR5215532
					SRR5215537
					SRR5215544
					SRR5215620
					SRR5215631
					SRR5215633
					SRR5215650
					SRR5215657
					SRR5215667
					SRR5215714
					SRR5215720
					SRR5215745
					SRR5215785
					SRR5215806
					SRR5215810
					SRR5215820
					SRR5215826
					SRR5215869
					SRR5215873
					SRR5215892
					SRR5215893
					SRR5216033
					SRR5216100
					SRR5216121
					SRR5216123
					SRR5216140
					SRR5216162
					SRR5216170
					SRR5216182
					SRR5216183
					SRR5216213
					SRR5216231
					SRR5216233
					SRR5216272
					SRR5216278
					SRR5216284
					SRR5216295
					SRR5216309
					SRR5216325
					SRR5216330
					SRR5216351
					SRR5216386
					SRR5216392
					SRR5216401
					SRR5216415
					SRR5216422
					SRR5216423
					SRR5216431
					SRR5216437
					SRR5216459
					SRR5216512
					SRR5216519
					SRR5216536
					SRR5216568
					SRR5216571
					SRR5216575
					SRR5216596
					SRR5216608
					SRR5216614
					SRR5216626
					SRR5216628
					SRR5219441
					SRR5219467
					SRR5219468
					SRR5219474
					SRR5219477
					SRR5219478
					SRR5219484
					SRR5219488
					SRR5219489
					SRR5219497
					SRR5219502
					SRR5219503
					SRR5219519
					SRR5219526
					SRR5219535
					SRR5219539
					SRR5219541
					SRR5220103
					SRR5220105
					SRR5220195
					SRR5220221
					SRR5220251
					SRR5220253
					SRR5220424
					SRR5220428
					SRR5220434
					SRR5220444
					SRR5220468
					SRR5220472
					SRR5220475
					SRR5220485
					SRR5220490
					SRR5220497
					SRR5220509
					SRR5220521
					SRR5220542
					SRR5220547
					SRR5220553
					SRR5220565
					SRR5220604
					SRR5220630
					SRR5220634
					SRR5220654
					SRR5220655
					SRR5220658
					SRR5220682
					SRR5220687
					SRR5220703
					SRR5220757
					SRR5220865
					SRR5220875
					SRR5220893
					SRR5220895
					SRR5220909
					SRR5220956
					SRR5220957
					SRR5220959
					SRR5220962
					SRR5224296
					SRR5240767
					SRR5240770
					SRR5251197
					SRR5251233
					SRR5264008
					SRR5277189
					SRR5277758
					SRR5278635
					SRR5281989
					SRR5282007
					SRR5292193
					SRR5296125
					SRR5297977
					SRR5307849
					SRR5307874
					SRR5328085
					SRR5335962
					SRR5335999
					SRR5336184
					SRR5340078
					SRR5341556
					SRR5341805
					SRR5345356
					SRR5346218
					SRR5351977
					SRR5360741
					SRR5360753
					SRR5361012
					SRR5361019
					SRR5361135
					SRR5361492
					SRR5361530
					SRR5364255
					SRR5365214
					SRR5368961
					SRR5368962
					SRR5382644
					SRR5382700
					SRR5387070
					SRR5387094
					SRR5413151
					SRR5418796
					SRR5418889
					SRR5429752
					SRR5438423
					SRR5440624
					SRR5440656
					SRR5443563
					SRR5443645
					SRR5447650
					SRR5454223
					SRR5454247
					SRR5459558
					SRR5459624
					SRR5459648
					SRR5460951
					SRR5460956
					SRR5471078
					SRR5471079
					SRR5483472
					SRR5486170
					SRR5486194
					SRR5486662
					SRR5486663
					SRR5486677
					SRR5486685
					SRR5486745
					SRR5501027
					SRR5508250
					SRR5508364
					SRR5508375
					SRR5512629
					SRR5512639
					SRR5516302
					SRR5573080
					SRR5576046
					SRR5576106
					SRR5576536
					SRR5578825
					SRR5582042
					SRR5582043
					SRR5582057
					SRR5582059
					SRR5582060
					SRR5582061
					SRR5582068
					SRR5582069
					SRR5582071
					SRR5582078
					SRR5582080
					SRR5582082
					SRR5582318
					SRR5582397
					SRR5583305
					SRR5584569
					SRR5584570
					SRR5584737
					SRR5585046
					SRR5585079
					SRR5585090
					SRR5585241
					SRR5585354
					SRR5586284
					SRR5586378
					SRR5589783
					SRR5590195
					SRR5605958
					SRR5620394
					SRR5631654
					SRR5632220
					SRR5632648
					SRR5632826
					SRR5633183
					SRR5633392
					SRR5642160
					SRR5642169
					SRR5645465
					SRR5647085
					SRR5660097
					SRR5664399
					SRR5682870
					SRR5683873
					SRR5683912
					SRR5684046
					SRR5684055
					SRR5705038
					SRR5714195
					SRR5725163
					SRR5725185
					SRR5725517
					SRR5740038
					SRR5740052
					SRR5742474
					SRR5742512
					SRR5755658
					SRR5756376
					SRR5756401
					SRR5756438
					SRR5757178
					SRR5757179
					SRR5757189
					SRR5757208
					SRR5760365
					SRR5760412
					SRR5763219
					SRR5766660
					SRR5767259
					SRR5767277
					SRR5799658
					SRR5800840
					SRR5800841
					SRR5801113
					SRR5806473
					SRR5808937
					SRR5812203
					SRR5815658
					SRR5816251
					SRR5816802
					SRR5819645
					SRR5819648
					SRR5819649
					SRR5819677
					SRR5819678
					SRR5819679
					SRR5819779
					SRR5820369
					SRR5820790
					SRR5820853
					SRR5820879
					SRR5821933
					SRR5822059
					SRR5823579
					SRR5823776
					SRR5832675
					SRR5851126
					SRR5851130
					SRR5853162
					SRR5854316
					SRR5856954
					SRR5861544
					SRR5861716
					SRR5861852
					SRR5864613
					SRR5865671
					SRR5868185
					SRR5868296
					SRR5868552
					SRR5874807
					SRR5876379
					SRR5876905
					SRR5884050
					SRR5884529
					SRR5888060
					SRR5888099
					SRR5888368
					SRR5888431
					SRR5888464
					SRR5888470
					SRR5888495
					SRR5890255
					SRR5890299
					SRR5890352
					SRR5890506
					SRR5890578
					SRR5890588
					SRR5896130
					SRR5896134
					SRR5896182
					SRR5908139
					SRR5908507
					SRR5909432
					SRR5910171
					SRR5912900
					SRR5921473
					SRR5921511
					SRR5924444
					SRR5926906
					SRR5927421
					SRR5929609
					SRR5930163
					SRR5932641
					SRR5934079
					SRR5934128
					SRR5935696
					SRR5944083
					SRR5944111
					SRR5945431
					SRR5947610
					SRR5947611
					SRR5947623
					SRR5947738
					SRR5947744
					SRR5947892
					SRR5947976
					SRR5948463
					SRR5951397
					SRR5951438
					SRR5966293
					SRR5980414
					SRR5988406
					SRR5988737
					SRR5989073
					SRR5989074
					SRR5989452
					SRR5989453
					SRR5989458
					SRR5989459
					SRR5989460
					SRR5989462
					SRR5990991
					SRR5993057
					SRR5995901
					SRR6014315
					SRR6019678
					SRR6028822
					SRR6038083
					SRR6042401
					SRR6050681
					SRR6050803
					SRR6051429
					SRR6077140
					SRR6107194
					SRR6107204
					SRR6108004
					SRR6114179
					SRR6114329
					SRR6117183
					SRR6117220
					SRR6129362
					SRR6132006
					SRR6132062
					SRR6132085
					SRR6133720
					SRR6134245
					SRR6134249
					SRR6155530
					SRR6158660
					SRR6160860
					SRR6165635
					SRR6192624
					SRR6197727
					SRR6203374
					SRR6203400
					SRR6203419
					SRR6221656
					SRR6238394
					SRR6238579
					SRR6243542
					SRR6243567
					SRR6243695
					SRR6249690
					SRR6265846
					SRR6299394
					SRR6300190
					SRR6300854
					SRR6310488
					SRR6310637
					SRR6313692
					SRR6345305
					SRR6345471
					SRR6347393
					SRR6347394
					SRR6350762
					SRR6350782
					SRR6350930
					SRR6350941
					SRR6351037
					SRR6351065
					SRR6351093
					SRR6354012
					SRR6371554
					SRR6371607
					SRR6389484
					SRR6409470
					SRR6419006
					SRR6419011
					SRR6425519
					SRR6430044
					SRR6430092
					SRR6434075
					SRR6437634
					SRR6437641
					SRR6452928
					SRR6457619
					SRR6468479
					SRR6475550
					SRR6480648
					SRR6480661
					SRR6481060
					SRR6481155
					SRR6484526
					SRR6484632
					SRR6484679
					SRR6489781
					SRR6489809
					SRR6489838
					SRR6491040
					SRR6491300
					SRR6514484
					SRR6514719
					SRR6518341
					SRR6650697
					SRR6650706
					SRR6650712
					SRR6650763
					SRR6652826
					SRR6656853
					SRR6656920
					SRR6663459
					SRR6668163
					SRR6674702
					SRR6703131
					SRR6703644
					SRR6726357
					SRR6726540
					SRR6729950
					SRR6750587
					SRR6750595
					SRR6760522
					SRR6765881
					SRR6766067
					SRR6791505
					SRR6791725
					SRR6791883
					SRR6792302
					SRR6793569
					SRR6794948
					SRR6798507
					SRR6808661
					SRR6813650
					SRR6820778
					SRR6820800
					SRR6844203
					SRR6848336
					SRR6870782
					SRR6879532
					SRR6879610
					SRR6879666
					SRR6879762
					SRR6879932
					SRR6880067
					SRR6881473
					SRR6881482
					SRR6896815
					SRR6897043
					SRR6897054
					SRR6897175
					SRR6897614
					SRR6897645
					SRR6897647
					SRR6897650
					SRR6897715
					SRR6897817
					SRR6897872
					SRR6897873
					SRR6897878
					SRR6897886
					SRR6897891
					SRR6897936
					SRR6897990
					SRR6898013
					SRR6898043
					SRR6898072
					SRR6898090
					SRR6898092
					SRR6898187
					SRR6898371
					SRR6898388
					SRR6898449
					SRR6898461
					SRR6898874
					SRR6898876
					SRR6898881
					SRR6898930
					SRR6898941
					SRR6898957
					SRR6899310
					SRR6899343
					SRR6899353
					SRR6899358
					SRR6899366
					SRR6899374
					SRR6899402
					SRR6899404
					SRR6899506
					SRR6900094
					SRR6900098
					SRR6900106
					SRR6900124
					SRR6900133
					SRR6900134
					SRR6900141
					SRR6900149
					SRR6900172
					SRR6900279
					SRR6900337
					SRR6900338
					SRR6900355
					SRR6900451
					SRR6900460
					SRR6900480
					SRR6900541
					SRR6900610
					SRR6900653
					SRR6900677
					SRR6900682
					SRR6900685
					SRR6900688
					SRR6900731
					SRR6900735
					SRR6900739
					SRR6900837
					SRR6900844
					SRR6900856
					SRR6900861
					SRR6900887
					SRR6900892
					SRR6900895
					SRR6900907
					SRR6900915
					SRR6900916
					SRR6900937
					SRR6900958
					SRR6900961
					SRR6900966
					SRR6900971
					SRR6900991
					SRR6900997
					SRR6901002
					SRR6901013
					SRR6901046
					SRR6901047
					SRR6901058
					SRR6901072
					SRR6901102
					SRR6901122
					SRR6901123
					SRR6901150
					SRR6901178
					SRR6901188
					SRR6901193
					SRR6901195
					SRR6902775
					SRR6908071
					SRR6918297
					SRR6918300
					SRR6918302
					SRR6918311
					SRR6918332
					SRR6918342
					SRR6918537
					SRR6918541
					SRR6918545
					SRR6918609
					SRR6918614
					SRR6918650
					SRR6918852
					SRR6918862
					SRR6918867
					SRR6918900
					SRR6918901
					SRR6919042
					SRR6919100
					SRR6919116
					SRR6919137
					SRR6919175
					SRR6919177
					SRR6919181
					SRR6919210
					SRR6919214
					SRR6919219
					SRR6919227
					SRR6919243
					SRR6919250
					SRR6919285
					SRR6919288
					SRR6919293
					SRR6919306
					SRR6919313
					SRR6919316
					SRR6919322
					SRR6919330
					SRR6919490
					SRR6919498
					SRR6919503
					SRR6919719
					SRR6919729
					SRR6919731
					SRR6919741
					SRR6919746
					SRR6919749
					SRR6919754
					SRR6919774
					SRR6919781
					SRR6919784
					SRR6919814
					SRR6919835
					SRR6919836
					SRR6919857
					SRR6919924
					SRR6919927
					SRR6919930
					SRR6919987
					SRR6920115
					SRR6920118
					SRR6920126
					SRR6920163
					SRR6920169
					SRR6920479
					SRR6920483
					SRR6920602
					SRR6921948
					SRR6921950
					SRR6922068
					SRR6922076
					SRR6922093
					SRR6922095
					SRR6922100
					SRR6922111
					SRR6922130
					SRR6922131
					SRR6922472
					SRR6922497
					SRR6922503
					SRR6922626
					SRR6922676
					SRR6922687
					SRR6922692
					SRR6922709
					SRR6922717
					SRR6922723
					SRR6922738
					SRR6922756
					SRR6922757
					SRR6924051
					SRR6924055
					SRR6924076
					SRR6924078
					SRR6924093
					SRR6924100
					SRR6924118
					SRR6924129
					SRR6924130
					SRR6924140
					SRR6924162
					SRR6933119
					SRR6940351
					SRR6979183
					SRR6984313
					SRR6984384
					SRR7010532
					SRR7015173
					SRR7027921
					SRR7039810
					SRR7049718
					SRR7049789
					SRR7049858
					SRR7056283
					SRR7058979
					SRR7063413
					SRR7063417
					SRR7063531
					SRR7068419
					SRR7071945
					SRR7081905
					SRR7081926
					SRR7092239
					SRR7140270
					SRR7140655
					SRR7163816
					SRR7167939
					SRR7167947
					SRR7170399
					SRR7170431
					SRR7173104
					SRR7178762
					SRR7184577
					SRR7187945
					SRR7189199
					SRR7192204
					SRR7192251
					SRR7209096
					SRR7218533
					SRR7218795
					SRR7221290
					SRR7237485
					SRR7245625
					SRR7249929
					SRR7251128
					SRR7262459
					SRR7263064
					SRR7263181
					SRR7263186
					SRR7269364
					SRR7269401
					SRR7269455
					SRR7269502
					SRR7280322
					SRR7285604
					SRR7289119
					SRR7292884
					SRR7293288
					SRR7294363
					SRR7300216
					SRR7300277
					SRR7300422
					SRR7310315
					SRR7310645
					SRR7346564
					SRR7346666
					SRR7346969
					SRR7348097
					SRR7348113
					SRR7348291
					SRR7348940
					SRR7349161
					SRR7349176
					SRR7350842
					SRR7351552
					SRR7352942
					SRR7353090
					SRR7379959
					SRR7406115
					SRR7412636
					SRR7414863
					SRR7417208
					SRR7417329
					SRR7419927
					SRR7427066
					SRR7439408
					SRR7439518
					SRR7441961
					SRR7444207
					SRR7454860
					SRR7456969
					SRR7457913
					SRR7458016
					SRR7458046
					SRR7458576
					SRR7465060
					SRR7471137
					SRR7471155
					SRR7472939
					SRR7474880
					SRR7475336
					SRR7475362
					SRR7480291
					SRR7480635
					SRR7495525
					SRR7495732
					SRR7504633
					SRR7504654
					SRR7504732
					SRR7506828
					SRR7506893
					SRR7516016
					SRR7522889
					SRR7523070
					SRR7523778
					SRR7523850
					SRR7527824
					SRR7527860
					SRR7527861
					SRR7530165
					SRR7536732
					SRR7536810
					SRR7536965
					SRR7538807
					SRR7538844
					SRR7545553
					SRR7588201
					SRR7620437
					SRR7633347
					SRR7648391
					SRR7653245
					SRR7653293
					SRR7653444
					SRR7660882
					SRR7661253
					SRR7664715
					SRR7667973
					SRR7697415
					SRR7701187
					SRR7706211
					SRR7706348
					SRR7706430
					SRR7731315
					SRR7731449
					SRR7741060
					SRR7747010
					SRR7750654
					SRR7750717
					SRR7750752
					SRR7750774
					SRR7750830
					SRR7758610
					SRR7763330
					SRR7767096
					SRR7773573
					SRR7784002
					SRR7803925
					SRR7811529
					SRR7811535
					SRR7821075
					SRR7828371
					SRR7828435
					SRR7828464
					SRR7830257
					SRR7830537
					SRR7830577
					SRR7841363
					SRR7841551
					SRR7841606
					SRR7841629
					SRR7842532
					SRR7842585
					SRR7850463
					SRR7850472
					SRR7850535
					SRR7850595
					SRR7850650
					SRR7850659
					SRR7850673
					SRR7853951
					SRR7859885
					SRR7867057
					SRR7867304
					SRR7867312
					SRR7873868
					SRR7873949
					SRR7873992
					SRR7874306
					SRR7874310
					SRR7874586
					SRR7876460
					SRR7879469
					SRR7879497
					SRR7879529
					SRR7879567
					SRR7879574
					SRR7879616
					SRR7879620
					SRR7882145
					SRR7884511
					SRR7884680
					SRR7885124
					SRR7885295
					SRR7890395
					SRR7892151
					SRR7892236
					SRR7892287
					SRR7903057
					SRR7903068
					SRR7906581
					SRR7906582
					SRR7906723
					SRR7907708
					SRR7907821
					SRR7907882
					SRR7911389
					SRR7911449
					SRR7911527
					SRR7958957
					SRR7961995
					SRR7962015
					SRR7962178
					SRR7962333
					SRR7985556
					SRR7996746
					SRR7996760
					SRR7997041
					SRR7997093
					SRR7997095
					SRR7997134
					SRR7997188
					SRR7998203
					SRR7998214
					SRR7998249
					SRR7998258
					SRR7998262
					SRR7998263
					SRR8053923
					SRR8054154
					SRR8054323
					SRR8079620
					SRR8084278
					SRR8084291
					SRR8084332
					SRR8084338
					SRR8087133
					SRR8087178
					SRR8087190
					SRR8093202
					SRR8097951
					SRR8098346
					SRR8106761
					SRR8106777
					SRR8106798
					SRR8106808
					SRR8107204
					SRR8109991
					SRR8113551
					SRR8114886
					SRR8114905
					SRR8116970
					SRR8118220
					SRR8118249
					SRR8129297
					SRR8131581
					SRR8137093
					SRR8137383
					SRR8137423
					SRR8137450
					SRR8142416
					SRR8142760
					SRR8145066
					SRR8145302
					SRR8149131
					SRR8149136
					SRR8149183
					SRR8149193
					SRR8149395
					SRR8157112
					SRR8157135
					SRR8170270
					SRR8170938
					SRR8172828
					SRR8172840
					SRR8175801
					SRR8181939
					SRR8182577
					SRR8182586
					SRR8182742
					SRR8182929
					SRR8183123
					SRR8185376
					SRR8186074
					SRR8187070
					SRR8188361
					SRR8201819
					SRR8201836
					SRR8201838
					SRR8201839
					SRR8201853
					SRR8204060
					SRR8204748
					SRR8204762
					SRR8204787
					SRR8204788
					SRR8204793
					SRR8204794
					SRR8204800
					SRR8204806
					SRR8204820
					SRR8210459
					SRR8235364
					SRR8239197
					SRR8239865
					SRR8239922
					SRR8239925
					SRR8239940
					SRR8249746
					SRR8249755
					SRR8249764
					SRR8258098
					SRR8268373
					SRR8269084
					SRR8272678
[truncated: 6,778 more rows]

## Sheet: Supplementary Table 5
Integrase entry	The number of phage entry included	Temperate phage entry
Integrase entry No.1	2	Temperate phage entry No.3611,Temperate phage entry No.3610
Integrase entry No.2	1	Temperate phage entry No.3427
Integrase entry No.3	1	Temperate phage entry No.1588
Integrase entry No.4	1	Temperate phage entry No.1768
Integrase entry No.5	1	Temperate phage entry No.1938
Integrase entry No.6	1	Temperate phage entry No.903
Integrase entry No.7	2	Temperate phage entry No.1152,Temperate phage entry No.58
Integrase entry No.8	1	Temperate phage entry No.21
Integrase entry No.9	1	Temperate phage entry No.176
Integrase entry No.10	325	Temperate phage entry No.2875,Temperate phage entry No.2853,Temperate phage entry No.2992,Temperate phage entry No.3078,Temperate phage entry No.3178,Temperate phage entry No.2881,Temperate phage entry No.3030,Temperate phage entry No.2968,Temperate phage entry No.2888,Temperate phage entry No.2879,Temperate phage entry No.2987,Temperate phage entry No.2911,Temperate phage entry No.3117,Temperate…
Integrase entry No.11	6	Temperate phage entry No.3692,Temperate phage entry No.3458,Temperate phage entry No.3691,Temperate phage entry No.3373,Temperate phage entry No.3457,Temperate phage entry No.3374
Integrase entry No.12	3	Temperate phage entry No.3180,Temperate phage entry No.3184,Temperate phage entry No.3183
Integrase entry No.13	78	Temperate phage entry No.3667,Temperate phage entry No.3624,Temperate phage entry No.3629,Temperate phage entry No.3658,Temperate phage entry No.3651,Temperate phage entry No.3670,Temperate phage entry No.3675,Temperate phage entry No.3645,Temperate phage entry No.3612,Temperate phage entry No.3637,Temperate phage entry No.3643,Temperate phage entry No.3644,Temperate phage entry No.3680,Temperate…
Integrase entry No.14	1	Temperate phage entry No.3182
Integrase entry No.15	12	Temperate phage entry No.3702,Temperate phage entry No.3701,Temperate phage entry No.3698,Temperate phage entry No.3703,Temperate phage entry No.3707,Temperate phage entry No.3697,Temperate phage entry No.3706,Temperate phage entry No.3700,Temperate phage entry No.3699,Temperate phage entry No.3705,Temperate phage entry No.3708,Temperate phage entry No.3704
Integrase entry No.16	33	Temperate phage entry No.3043,Temperate phage entry No.3066,Temperate phage entry No.3116,Temperate phage entry No.3019,Temperate phage entry No.3096,Temperate phage entry No.3065,Temperate phage entry No.3364,Temperate phage entry No.3132,Temperate phage entry No.3159,Temperate phage entry No.3370,Temperate phage entry No.3372,Temperate phage entry No.3093,Temperate phage entry No.3366,Temperate…
Integrase entry No.17	1	Temperate phage entry No.3181
Integrase entry No.18	1	Temperate phage entry No.2878
Integrase entry No.19	2	Temperate phage entry No.3157,Temperate phage entry No.3144
Integrase entry No.20	1	Temperate phage entry No.3696
Integrase entry No.21	6	Temperate phage entry No.1144,Temperate phage entry No.3302,Temperate phage entry No.1150,Temperate phage entry No.1148,Temperate phage entry No.1149,Temperate phage entry No.1147
Integrase entry No.22	1	Temperate phage entry No.3059
Integrase entry No.23	3	Temperate phage entry No.3063,Temperate phage entry No.3060,Temperate phage entry No.3061
Integrase entry No.24	1	Temperate phage entry No.3253
Integrase entry No.25	1	Temperate phage entry No.3549
Integrase entry No.26	1	Temperate phage entry No.3081
Integrase entry No.27	1	Temperate phage entry No.3647
Integrase entry No.28	3	Temperate phage entry No.3555,Temperate phage entry No.3553,Temperate phage entry No.3554
Integrase entry No.29	1	Temperate phage entry No.3542
Integrase entry No.30	1	Temperate phage entry No.3126
Integrase entry No.31	1	Temperate phage entry No.3729
Integrase entry No.32	1	Temperate phage entry No.3797
Integrase entry No.33	2	Temperate phage entry No.3799,Temperate phage entry No.3805
Integrase entry No.34	3	Temperate phage entry No.3809,Temperate phage entry No.3808,Temperate phage entry No.3810
Integrase entry No.35	2	Temperate phage entry No.10,Temperate phage entry No.11
Integrase entry No.36	1	Temperate phage entry No.3717
Integrase entry No.37	1	Temperate phage entry No.3817
Integrase entry No.38	1	Temperate phage entry No.3816
Integrase entry No.39	2	Temperate phage entry No.3801,Temperate phage entry No.3802
Integrase entry No.40	1	Temperate phage entry No.3812
Integrase entry No.41	1	Temperate phage entry No.3818
Integrase entry No.42	25	Temperate phage entry No.3762,Temperate phage entry No.3761,Temperate phage entry No.3753,Temperate phage entry No.3765,Temperate phage entry No.3746,Temperate phage entry No.3750,Temperate phage entry No.3756,Temperate phage entry No.3759,Temperate phage entry No.3745,Temperate phage entry No.3741,Temperate phage entry No.3747,Temperate phage entry No.3740,Temperate phage entry No.3768,Temperate…
Integrase entry No.43	3	Temperate phage entry No.3796,Temperate phage entry No.3771,Temperate phage entry No.3772
Integrase entry No.44	2	Temperate phage entry No.3824,Temperate phage entry No.3823
Integrase entry No.45	1	Temperate phage entry No.3739
Integrase entry No.46	1	Temperate phage entry No.1889
Integrase entry No.47	3	Temperate phage entry No.3334,Temperate phage entry No.3336,Temperate phage entry No.3335
Integrase entry No.48	28	Temperate phage entry No.2704,Temperate phage entry No.3292,Temperate phage entry No.3278,Temperate phage entry No.2815,Temperate phage entry No.3290,Temperate phage entry No.2067,Temperate phage entry No.3275,Temperate phage entry No.3276,Temperate phage entry No.3286,Temperate phage entry No.3289,Temperate phage entry No.3285,Temperate phage entry No.3385,Temperate phage entry No.3279,Temperate…
Integrase entry No.49	2	Temperate phage entry No.1936,Temperate phage entry No.1937
Integrase entry No.50	1	Temperate phage entry No.2452
Integrase entry No.51	6	Temperate phage entry No.2469,Temperate phage entry No.1999,Temperate phage entry No.3566,Temperate phage entry No.3298,Temperate phage entry No.3225,Temperate phage entry No.2615
Integrase entry No.52	4	Temperate phage entry No.3314,Temperate phage entry No.3338,Temperate phage entry No.3315,Temperate phage entry No.3313
Integrase entry No.53	3	Temperate phage entry No.3395,Temperate phage entry No.3384,Temperate phage entry No.3396
Integrase entry No.54	3	Temperate phage entry No.2001,Temperate phage entry No.2000,Temperate phage entry No.2208
Integrase entry No.55	1	Temperate phage entry No.2137
Integrase entry No.56	1	Temperate phage entry No.2616
Integrase entry No.57	1	Temperate phage entry No.2808
Integrase entry No.58	1	Temperate phage entry No.2837
Integrase entry No.59	4	Temperate phage entry No.2540,Temperate phage entry No.2760,Temperate phage entry No.2542,Temperate phage entry No.2543
Integrase entry No.60	1	Temperate phage entry No.3388
Integrase entry No.61	1	Temperate phage entry No.2447
Integrase entry No.62	1	Temperate phage entry No.2546
Integrase entry No.63	1	Temperate phage entry No.3242
Integrase entry No.64	1	Temperate phage entry No.3185
Integrase entry No.65	1	Temperate phage entry No.2456
Integrase entry No.66	1	Temperate phage entry No.3379
Integrase entry No.67	1	Temperate phage entry No.3234
Integrase entry No.68	1	Temperate phage entry No.3189
Integrase entry No.69	1	Temperate phage entry No.2327
Integrase entry No.70	1	Temperate phage entry No.2520
Integrase entry No.71	1	Temperate phage entry No.2085
Integrase entry No.72	21	Temperate phage entry No.3415,Temperate phage entry No.3472,Temperate phage entry No.3329,Temperate phage entry No.3469,Temperate phage entry No.3468,Temperate phage entry No.3465,Temperate phage entry No.3421,Temperate phage entry No.3390,Temperate phage entry No.3467,Temperate phage entry No.3419,Temperate phage entry No.3327,Temperate phage entry No.3416,Temperate phage entry No.3413,Temperate…
Integrase entry No.73	1	Temperate phage entry No.2689
Integrase entry No.74	2	Temperate phage entry No.3718,Temperate phage entry No.2736
Integrase entry No.75	1	Temperate phage entry No.3402
Integrase entry No.76	1	Temperate phage entry No.3393
Integrase entry No.77	3	Temperate phage entry No.3485,Temperate phage entry No.3326,Temperate phage entry No.3486
Integrase entry No.78	1	Temperate phage entry No.2260
Integrase entry No.79	2	Temperate phage entry No.1929,Temperate phage entry No.1928
Integrase entry No.80	1	Temperate phage entry No.3209
Integrase entry No.81	1	Temperate phage entry No.2117
Integrase entry No.82	1	Temperate phage entry No.2301
Integrase entry No.83	1	Temperate phage entry No.3839
Integrase entry No.84	1	Temperate phage entry No.3716
Integrase entry No.85	1	Temperate phage entry No.28
Integrase entry No.86	14	Temperate phage entry No.2094,Temperate phage entry No.3605,Temperate phage entry No.1364,Temperate phage entry No.3608,Temperate phage entry No.1288,Temperate phage entry No.3609,Temperate phage entry No.1362,Temperate phage entry No.1309,Temperate phage entry No.2092,Temperate phage entry No.2091,Temperate phage entry No.3607,Temperate phage entry No.2093,Temperate phage entry No.3606,Temperate…
Integrase entry No.87	2	Temperate phage entry No.1899,Temperate phage entry No.1807
Integrase entry No.88	2	Temperate phage entry No.3792,Temperate phage entry No.3791
Integrase entry No.89	1	Temperate phage entry No.3800
Integrase entry No.90	52	Temperate phage entry No.1239,Temperate phage entry No.3807,Temperate phage entry No.1269,Temperate phage entry No.1264,Temperate phage entry No.1250,Temperate phage entry No.1261,Temperate phage entry No.1262,Temperate phage entry No.1232,Temperate phage entry No.1236,Temperate phage entry No.1253,Temperate phage entry No.1251,Temperate phage entry No.1255,Temperate phage entry No.1238,Temperate…
Integrase entry No.91	11	Temperate phage entry No.1237,Temperate phage entry No.1225,Temperate phage entry No.1218,Temperate phage entry No.1219,Temperate phage entry No.1234,Temperate phage entry No.1240,Temperate phage entry No.1247,Temperate phage entry No.1226,Temperate phage entry No.1229,Temperate phage entry No.1230,Temperate phage entry No.1223
Integrase entry No.92	7	Temperate phage entry No.158,Temperate phage entry No.98,Temperate phage entry No.101,Temperate phage entry No.102,Temperate phage entry No.1479,Temperate phage entry No.103,Temperate phage entry No.1189
Integrase entry No.93	39	Temperate phage entry No.3598,Temperate phage entry No.3592,Temperate phage entry No.3601,Temperate phage entry No.3581,Temperate phage entry No.3579,Temperate phage entry No.3593,Temperate phage entry No.3694,Temperate phage entry No.3572,Temperate phage entry No.3597,Temperate phage entry No.3587,Temperate phage entry No.3580,Temperate phage entry No.3576,Temperate phage entry No.3695,Temperate…
Integrase entry No.94	7	Temperate phage entry No.1305,Temperate phage entry No.1399,Temperate phage entry No.1398,Temperate phage entry No.1386,Temperate phage entry No.2317,Temperate phage entry No.1546,Temperate phage entry No.1421
Integrase entry No.95	3	Temperate phage entry No.2459,Temperate phage entry No.1282,Temperate phage entry No.1502
Integrase entry No.96	1	Temperate phage entry No.1403
Integrase entry No.97	1	Temperate phage entry No.1747
Integrase entry No.98	1	Temperate phage entry No.1284
Integrase entry No.99	4	Temperate phage entry No.212,Temperate phage entry No.1400,Temperate phage entry No.1333,Temperate phage entry No.1489
Integrase entry No.100	1	Temperate phage entry No.1162
Integrase entry No.101	1	Temperate phage entry No.3586
Integrase entry No.102	1	Temperate phage entry No.1385
Integrase entry No.103	1	Temperate phage entry No.13
Integrase entry No.104	1	Temperate phage entry No.1721
Integrase entry No.105	1	Temperate phage entry No.1283
Integrase entry No.106	10	Temperate phage entry No.3789,Temperate phage entry No.3788,Temperate phage entry No.3786,Temperate phage entry No.3781,Temperate phage entry No.3782,Temperate phage entry No.3790,Temperate phage entry No.3783,Temperate phage entry No.3787,Temperate phage entry No.3785,Temperate phage entry No.3784
Integrase entry No.107	1	Temperate phage entry No.3779
Integrase entry No.108	1	Temperate phage entry No.3775
Integrase entry No.109	10	Temperate phage entry No.3735,Temperate phage entry No.3738,Temperate phage entry No.3730,Temperate phage entry No.3733,Temperate phage entry No.3731,Temperate phage entry No.3732,Temperate phage entry No.3770,Temperate phage entry No.3737,Temperate phage entry No.3734,Temperate phage entry No.3736
Integrase entry No.110	2	Temperate phage entry No.3774,Temperate phage entry No.3773
Integrase entry No.111	1	Temperate phage entry No.3412
Integrase entry No.112	3	Temperate phage entry No.3794,Temperate phage entry No.3793,Temperate phage entry No.3795
Integrase entry No.113	1	Temperate phage entry No.1866
Integrase entry No.114	1	Temperate phage entry No.3767
Integrase entry No.115	1	Temperate phage entry No.1843
Integrase entry No.116	1	Temperate phage entry No.684
Integrase entry No.117	9	Temperate phage entry No.1168,Temperate phage entry No.1170,Temperate phage entry No.1171,Temperate phage entry No.2266,Temperate phage entry No.1209,Temperate phage entry No.1175,Temperate phage entry No.1173,Temperate phage entry No.1169,Temperate phage entry No.1166
Integrase entry No.118	1	Temperate phage entry No.3815
Integrase entry No.119	1	Temperate phage entry No.3854
Integrase entry No.120	2	Temperate phage entry No.3813,Temperate phage entry No.3811
Integrase entry No.121	1	Temperate phage entry No.3819
Integrase entry No.122	1	Temperate phage entry No.1610
Integrase entry No.123	2	Temperate phage entry No.3826,Temperate phage entry No.3827
Integrase entry No.124	1	Temperate phage entry No.1
Integrase entry No.125	1	Temperate phage entry No.3857
Integrase entry No.126	1	Temperate phage entry No.18
Integrase entry No.127	83	Temperate phage entry No.1681,Temperate phage entry No.2501,Temperate phage entry No.1970,Temperate phage entry No.3195,Temperate phage entry No.1682,Temperate phage entry No.1674,Temperate phage entry No.1306,Temperate phage entry No.1125,Temperate phage entry No.1685,Temperate phage entry No.1969,Temperate phage entry No.1962,Temperate phage entry No.1116,Temperate phage entry No.2438,Temperate…
Integrase entry No.128	3	Temperate phage entry No.3776,Temperate phage entry No.3777,Temperate phage entry No.3778
Integrase entry No.129	4	Temperate phage entry No.1466,Temperate phage entry No.1823,Temperate phage entry No.1824,Temperate phage entry No.1351
Integrase entry No.130	1	Temperate phage entry No.1272
Integrase entry No.131	1	Temperate phage entry No.3855
Integrase entry No.132	2	Temperate phage entry No.3754,Temperate phage entry No.3755
Integrase entry No.133	1	Temperate phage entry No.3798
Integrase entry No.134	1	Temperate phage entry No.1153
Integrase entry No.135	1	Temperate phage entry No.1902
Integrase entry No.136	1	Temperate phage entry No.2097
Integrase entry No.137	1	Temperate phage entry No.3856
Integrase entry No.138	1	Temperate phage entry No.3780
Integrase entry No.139	1	Temperate phage entry No.12
Integrase entry No.140	1	Temperate phage entry No.3409
Integrase entry No.141	1	Temperate phage entry No.3803
Integrase entry No.142	1	Temperate phage entry No.2598
Integrase entry No.143	1	Temperate phage entry No.3825
Integrase entry No.144	1	Temperate phage entry No.3769
Integrase entry No.145	1	Temperate phage entry No.3715
Integrase entry No.146	71	Temperate phage entry No.858,Temperate phage entry No.558,Temperate phage entry No.1805,Temperate phage entry No.591,Temperate phage entry No.421,Temperate phage entry No.422,Temperate phage entry No.198,Temperate phage entry No.137,Temperate phage entry No.520,Temperate phage entry No.1845,Temperate phage entry No.138,Temperate phage entry No.1822,Temperate phage entry No.423,Temperate phage ent…
Integrase entry No.147	82	Temperate phage entry No.63,Temperate phage entry No.160,Temperate phage entry No.213,Temperate phage entry No.1977,Temperate phage entry No.1983,Temperate phage entry No.23,Temperate phage entry No.1818,Temperate phage entry No.1499,Temperate phage entry No.1984,Temperate phage entry No.74,Temperate phage entry No.219,Temperate phage entry No.241,Temperate phage entry No.146,Temperate phage entr…
Integrase entry No.148	134	Temperate phage entry No.179,Temperate phage entry No.496,Temperate phage entry No.371,Temperate phage entry No.331,Temperate phage entry No.175,Temperate phage entry No.1300,Temperate phage entry No.352,Temperate phage entry No.833,Temperate phage entry No.255,Temperate phage entry No.356,Temperate phage entry No.359,Temperate phage entry No.261,Temperate phage entry No.333,Temperate phage entry…
Integrase entry No.149	22	Temperate phage entry No.2350,Temperate phage entry No.1519,Temperate phage entry No.1505,Temperate phage entry No.1549,Temperate phage entry No.2128,Temperate phage entry No.2328,Temperate phage entry No.2313,Temperate phage entry No.2324,Temperate phage entry No.2354,Temperate phage entry No.1503,Temperate phage entry No.1513,Temperate phage entry No.851,Temperate phage entry No.2344,Temperate …
Integrase entry No.150	60	Temperate phage entry No.497,Temperate phage entry No.182,Temperate phage entry No.438,Temperate phage entry No.434,Temperate phage entry No.403,Temperate phage entry No.447,Temperate phage entry No.458,Temperate phage entry No.82,Temperate phage entry No.181,Temperate phage entry No.457,Temperate phage entry No.446,Temperate phage entry No.196,Temperate phage entry No.469,Temperate phage entry N…
Integrase entry No.151	180	Temperate phage entry No.723,Temperate phage entry No.675,Temperate phage entry No.650,Temperate phage entry No.885,Temperate phage entry No.867,Temperate phage entry No.894,Temperate phage entry No.710,Temperate phage entry No.744,Temperate phage entry No.794,Temperate phage entry No.893,Temperate phage entry No.1853,Temperate phage entry No.699,Temperate phage entry No.768,Temperate phage entry…
Integrase entry No.152	32	Temperate phage entry No.1473,Temperate phage entry No.1787,Temperate phage entry No.860,Temperate phage entry No.1696,Temperate phage entry No.2532,Temperate phage entry No.859,Temperate phage entry No.1433,Temperate phage entry No.876,Temperate phage entry No.1698,Temperate phage entry No.875,Temperate phage entry No.1702,Temperate phage entry No.879,Temperate phage entry No.1435,Temperate phag…
Integrase entry No.153	1	Temperate phage entry No.711
Integrase entry No.154	5	Temperate phage entry No.1796,Temperate phage entry No.1881,Temperate phage entry No.1817,Temperate phage entry No.1880,Temperate phage entry No.2272
Integrase entry No.155	3	Temperate phage entry No.151,Temperate phage entry No.152,Temperate phage entry No.150
Integrase entry No.156	9	Temperate phage entry No.192,Temperate phage entry No.209,Temperate phage entry No.189,Temperate phage entry No.1893,Temperate phage entry No.1816,Temperate phage entry No.1798,Temperate phage entry No.207,Temperate phage entry No.1831,Temperate phage entry No.1802
Integrase entry No.157	9	Temperate phage entry No.2557,Temperate phage entry No.2566,Temperate phage entry No.2362,Temperate phage entry No.2559,Temperate phage entry No.2554,Temperate phage entry No.2560,Temperate phage entry No.2551,Temperate phage entry No.2567,Temperate phage entry No.2550
Integrase entry No.158	20	Temperate phage entry No.935,Temperate phage entry No.789,Temperate phage entry No.549,Temperate phage entry No.632,Temperate phage entry No.436,Temperate phage entry No.304,Temperate phage entry No.303,Temperate phage entry No.548,Temperate phage entry No.936,Temperate phage entry No.633,Temperate phage entry No.275,Temperate phage entry No.104,Temperate phage entry No.555,Temperate phage entry …
Integrase entry No.159	6	Temperate phage entry No.2662,Temperate phage entry No.2663,Temperate phage entry No.2709,Temperate phage entry No.2671,Temperate phage entry No.1480,Temperate phage entry No.2729
Integrase entry No.160	7	Temperate phage entry No.1809,Temperate phage entry No.1810,Temperate phage entry No.1808,Temperate phage entry No.1813,Temperate phage entry No.1812,Temperate phage entry No.1811,Temperate phage entry No.1820
Integrase entry No.161	2	Temperate phage entry No.920,Temperate phage entry No.495
Integrase entry No.162	1	Temperate phage entry No.659
Integrase entry No.163	4	Temperate phage entry No.505,Temperate phage entry No.33,Temperate phage entry No.243,Temperate phage entry No.504
Integrase entry No.164	1	Temperate phage entry No.228
Integrase entry No.165	1	Temperate phage entry No.1507
Integrase entry No.166	1	Temperate phage entry No.1757
Integrase entry No.167	4	Temperate phage entry No.2103,Temperate phage entry No.2204,Temperate phage entry No.2104,Temperate phage entry No.3333
Integrase entry No.168	8	Temperate phage entry No.3722,Temperate phage entry No.3724,Temperate phage entry No.3727,Temperate phage entry No.3725,Temperate phage entry No.3728,Temperate phage entry No.3721,Temperate phage entry No.3726,Temperate phage entry No.3723
Integrase entry No.169	1	Temperate phage entry No.345
Integrase entry No.170	2	Temperate phage entry No.1137,Temperate phage entry No.913
Integrase entry No.171	1	Temperate phage entry No.3720
Integrase entry No.172	1	Temperate phage entry No.1475
Integrase entry No.173	1	Temperate phage entry No.1991
Integrase entry No.174	1	Temperate phage entry No.191
Integrase entry No.175	1	Temperate phage entry No.1051
Integrase entry No.176	2	Temperate phage entry No.1877,Temperate phage entry No.433
Integrase entry No.177	1	Temperate phage entry No.379
Integrase entry No.178	1	Temperate phage entry No.8
Integrase entry No.179	1	Temperate phage entry No.263
Integrase entry No.180	1	Temperate phage entry No.1493
Integrase entry No.181	1	Temperate phage entry No.3711
Integrase entry No.182	1	Temperate phage entry No.1573
Integrase entry No.183	1	Temperate phage entry No.3163
Integrase entry No.184	1	Temperate phage entry No.3814
Integrase entry No.185	12	Temperate phage entry No.3441,Temperate phage entry No.3548,Temperate phage entry No.3535,Temperate phage entry No.3536,Temperate phage entry No.3455,Temperate phage entry No.3449,Temperate phage entry No.3488,Temperate phage entry No.3473,Temperate phage entry No.3450,Temperate phage entry No.3515,Temperate phage entry No.3534,Temperate phage entry No.3443
Integrase entry No.186	1	Temperate phage entry No.3134
Integrase entry No.187	2	Temperate phage entry No.1104,Temperate phage entry No.1044
Integrase entry No.188	1	Temperate phage entry No.3522
Integrase entry No.189	1	Temperate phage entry No.1511
Integrase entry No.190	1	Temperate phage entry No.1082
Integrase entry No.191	1	Temperate phage entry No.3454
Integrase entry No.192	1	Temperate phage entry No.3714
Integrase entry No.193	1	Temperate phage entry No.1594
Integrase entry No.194	1	Temperate phage entry No.3712
Integrase entry No.195	1	Temperate phage entry No.2801
Integrase entry No.196	5	Temperate phage entry No.1207,Temperate phage entry No.985,Temperate phage entry No.986,Temperate phage entry No.987,Temperate phage entry No.1034
Integrase entry No.197	1	Temperate phage entry No.65
Integrase entry No.198	2	Temperate phage entry No.1620,Temperate phage entry No.1619
Integrase entry No.199	1	Temperate phage entry No.2278
Integrase entry No.200	1	Temperate phage entry No.3177
Integrase entry No.201	1	Temperate phage entry No.1290
Integrase entry No.202	1	Temperate phage entry No.3244
Integrase entry No.203	1	Temperate phage entry No.2787
Integrase entry No.204	1	Temperate phage entry No.2734
Integrase entry No.205	1	Temperate phage entry No.3343
Integrase entry No.206	1	Temperate phage entry No.2984
Integrase entry No.207	1	Temperate phage entry No.904
Integrase entry No.208	6	Temperate phage entry No.2829,Temperate phage entry No.2778,Temperate phage entry No.2834,Temperate phage entry No.2814,Temperate phage entry No.2624,Temperate phage entry No.2861
Integrase entry No.209	1	Temperate phage entry No.1275
Integrase entry No.210	3	Temperate phage entry No.957,Temperate phage entry No.972,Temperate phage entry No.1067
Integrase entry No.211	1	Temperate phage entry No.26
Integrase entry No.212	3	Temperate phage entry No.2552,Temperate phage entry No.2332,Temperate phage entry No.2400
Integrase entry No.213	1	Temperate phage entry No.20
Integrase entry No.214	1	Temperate phage entry No.1708
Integrase entry No.215	6	Temperate phage entry No.2141,Temperate phage entry No.2144,Temperate phage entry No.76,Temperate phage entry No.2142,Temperate phage entry No.2140,Temperate phage entry No.2143
Integrase entry No.216	1	Temperate phage entry No.1064
Integrase entry No.217	1	Temperate phage entry No.3709
Integrase entry No.218	2	Temperate phage entry No.3840,Temperate phage entry No.3841
Integrase entry No.219	1	Temperate phage entry No.3851
Integrase entry No.220	5	Temperate phage entry No.3849,Temperate phage entry No.3846,Temperate phage entry No.3847,Temperate phage entry No.3848,Temperate phage entry No.3850
Integrase entry No.221	1	Temperate phage entry No.19
Integrase entry No.222	98	Temperate phage entry No.2589,Temperate phage entry No.1640,Temperate phage entry No.1550,Temperate phage entry No.1905,Temperate phage entry No.1422,Temperate phage entry No.1563,Temperate phage entry No.2286,Temperate phage entry No.2282,Temperate phage entry No.1637,Temperate phage entry No.1447,Temperate phage entry No.1641,Temperate phage entry No.1770,Temperate phage entry No.2539,Temperate…
Integrase entry No.223	1	Temperate phage entry No.2428
Integrase entry No.224	47	Temperate phage entry No.1287,Temperate phage entry No.1374,Temperate phage entry No.3299,Temperate phage entry No.1504,Temperate phage entry No.1420,Temperate phage entry No.1336,Temperate phage entry No.1419,Temperate phage entry No.1500,Temperate phage entry No.1368,Temperate phage entry No.1356,Temperate phage entry No.1459,Temperate phage entry No.1389,Temperate phage entry No.1289,Temperate…
Integrase entry No.225	8	Temperate phage entry No.1316,Temperate phage entry No.1315,Temperate phage entry No.1314,Temperate phage entry No.1317,Temperate phage entry No.1312,Temperate phage entry No.1319,Temperate phage entry No.1311,Temperate phage entry No.1313
Integrase entry No.226	3	Temperate phage entry No.1506,Temperate phage entry No.1406,Temperate phage entry No.1407
Integrase entry No.227	7	Temperate phage entry No.3820,Temperate phage entry No.3844,Temperate phage entry No.3821,Temperate phage entry No.3822,Temperate phage entry No.3845,Temperate phage entry No.3842,Temperate phage entry No.3843
Integrase entry No.228	9	Temperate phage entry No.1322,Temperate phage entry No.1379,Temperate phage entry No.1749,Temperate phage entry No.1748,Temperate phage entry No.1750,Temperate phage entry No.1461,Temperate phage entry No.1481,Temperate phage entry No.1323,Temperate phage entry No.1339
Integrase entry No.229	1	Temperate phage entry No.1584
Integrase entry No.230	1	Temperate phage entry No.3828
Integrase entry No.231	3	Temperate phage entry No.3836,Temperate phage entry No.3834,Temperate phage entry No.3837
Integrase entry No.232	1	Temperate phage entry No.3835
Integrase entry No.233	2	Temperate phage entry No.1491,Temperate phage entry No.1177
Integrase entry No.234	2	Temperate phage entry No.1320,Temperate phage entry No.1387
Integrase entry No.235	1	Temperate phage entry No.1424
Integrase entry No.236	1	Temperate phage entry No.1492
Integrase entry No.237	2	Temperate phage entry No.1193,Temperate phage entry No.1194
Integrase entry No.238	1	Temperate phage entry No.1474
Integrase entry No.239	1	Temperate phage entry No.2451
Integrase entry No.240	1	Temperate phage entry No.1280
Integrase entry No.241	1	Temperate phage entry No.1394
Integrase entry No.242	2	Temperate phage entry No.1172,Temperate phage entry No.1190
Integrase entry No.243	1	Temperate phage entry No.3350
Integrase entry No.244	1	Temperate phage entry No.1510
Integrase entry No.245	2	Temperate phage entry No.3806,Temperate phage entry No.1373
Integrase entry No.246	1	Temperate phage entry No.1291
Integrase entry No.247	1	Temperate phage entry No.14
Integrase entry No.248	2	Temperate phage entry No.1393,Temperate phage entry No.1392
Integrase entry No.249	1	Temperate phage entry No.1428
Integrase entry No.250	1	Temperate phage entry No.1592
Integrase entry No.251	3	Temperate phage entry No.3831,Temperate phage entry No.3829,Temperate phage entry No.3832
Integrase entry No.252	1	Temperate phage entry No.3838
Integrase entry No.253	1	Temperate phage entry No.1397
Integrase entry No.254	4	Temperate phage entry No.3852,Temperate phage entry No.3853,Temperate phage entry No.3830,Temperate phage entry No.3833
Integrase entry No.255	2	Temperate phage entry No.1758,Temperate phage entry No.1759
Integrase entry No.256	1	Temperate phage entry No.3545
Integrase entry No.257	14	Temperate phage entry No.1600,Temperate phage entry No.1720,Temperate phage entry No.1608,Temperate phage entry No.1606,Temperate phage entry No.1604,Temperate phage entry No.1719,Temperate phage entry No.1599,Temperate phage entry No.1607,Temperate phage entry No.1598,Temperate phage entry No.1603,Temperate phage entry No.1602,Temperate phage entry No.1601,Temperate phage entry No.1465,Temperate…
Integrase entry No.258	37	Temperate phage entry No.3501,Temperate phage entry No.3498,Temperate phage entry No.3482,Temperate phage entry No.3484,Temperate phage entry No.3496,Temperate phage entry No.3511,Temperate phage entry No.3516,Temperate phage entry No.3464,Temperate phage entry No.3480,Temperate phage entry No.3519,Temperate phage entry No.3483,Temperate phage entry No.3504,Temperate phage entry No.3463,Temperate…
Integrase entry No.259	7	Temperate phage entry No.1617,Temperate phage entry No.1614,Temperate phage entry No.1612,Temperate phage entry No.1616,Temperate phage entry No.1613,Temperate phage entry No.1611,Temperate phage entry No.1615
Integrase entry No.260	28	Temperate phage entry No.1633,Temperate phage entry No.1530,Temperate phage entry No.1488,Temperate phage entry No.1528,Temperate phage entry No.1535,Temperate phage entry No.1526,Temperate phage entry No.1724,Temperate phage entry No.1533,Temperate phage entry No.1525,Temperate phage entry No.1760,Temperate phage entry No.1494,Temperate phage entry No.1597,Temperate phage entry No.1634,Temperate…
Integrase entry No.261	1	Temperate phage entry No.2111
Integrase entry No.262	11	Temperate phage entry No.3544,Temperate phage entry No.1933,Temperate phage entry No.1512,Temperate phage entry No.1408,Temperate phage entry No.1404,Temperate phage entry No.2201,Temperate phage entry No.1426,Temperate phage entry No.1514,Temperate phage entry No.1932,Temperate phage entry No.1357,Temperate phage entry No.1515
Integrase entry No.263	1	Temperate phage entry No.1371
Integrase entry No.264	2	Temperate phage entry No.3556,Temperate phage entry No.3557
Integrase entry No.265	6	Temperate phage entry No.1468,Temperate phage entry No.1469,Temperate phage entry No.1467,Temperate phage entry No.1472,Temperate phage entry No.1471,Temperate phage entry No.1470
Integrase entry No.266	1	Temperate phage entry No.1486
Integrase entry No.267	11	Temperate phage entry No.2066,Temperate phage entry No.1663,Temperate phage entry No.2407,Temperate phage entry No.1622,Temperate phage entry No.1826,Temperate phage entry No.1609,Temperate phage entry No.1432,Temperate phage entry No.1741,Temperate phage entry No.1742,Temperate phage entry No.2621,Temperate phage entry No.1623
Integrase entry No.268	7	Temperate phage entry No.1352,Temperate phage entry No.1365,Temperate phage entry No.1350,Temperate phage entry No.1341,Temperate phage entry No.2121,Temperate phage entry No.1423,Temperate phage entry No.1349
Integrase entry No.269	1	Temperate phage entry No.3538
Integrase entry No.270	1	Temperate phage entry No.3525
Integrase entry No.271	1	Temperate phage entry No.1431
Integrase entry No.272	4	Temperate phage entry No.1338,Temperate phage entry No.1337,Temperate phage entry No.2651,Temperate phage entry No.1695
Integrase entry No.273	1	Temperate phage entry No.1585
Integrase entry No.274	2	Temperate phage entry No.1665,Temperate phage entry No.1396
Integrase entry No.275	1	Temperate phage entry No.3448
Integrase entry No.276	1	Temperate phage entry No.3430
Integrase entry No.277	1	Temperate phage entry No.1789
Integrase entry No.278	1	Temperate phage entry No.1159
Integrase entry No.279	1	Temperate phage entry No.2029
Integrase entry No.280	1	Temperate phage entry No.3546
Integrase entry No.281	3	Temperate phage entry No.2157,Temperate phage entry No.2158,Temperate phage entry No.2159
Integrase entry No.282	1	Temperate phage entry No.1888
Integrase entry No.283	1	Temperate phage entry No.1327
Integrase entry No.284	1	Temperate phage entry No.1402
Integrase entry No.285	1	Temperate phage entry No.1580
Integrase entry No.286	1	Temperate phage entry No.1800
Integrase entry No.287	103	Temperate phage entry No.3317,Temperate phage entry No.2713,Temperate phage entry No.2457,Temperate phage entry No.2768,Temperate phage entry No.2430,Temperate phage entry No.2530,Temperate phage entry No.2763,Temperate phage entry No.2833,Temperate phage entry No.2199,Temperate phage entry No.2749,Temperate phage entry No.2402,Temperate phage entry No.2660,Temperate phage entry No.2439,Temperate…
Integrase entry No.288	200	Temperate phage entry No.2423,Temperate phage entry No.2325,Temperate phage entry No.1940,Temperate phage entry No.2817,Temperate phage entry No.2578,Temperate phage entry No.2174,Temperate phage entry No.3423,Temperate phage entry No.1627,Temperate phage entry No.1912,Temperate phage entry No.2426,Temperate phage entry No.2040,Temperate phage entry No.2421,Temperate phage entry No.1921,Temperate…
Integrase entry No.289	23	Temperate phage entry No.2164,Temperate phage entry No.2417,Temperate phage entry No.2166,Temperate phage entry No.1871,Temperate phage entry No.2653,Temperate phage entry No.2012,Temperate phage entry No.2165,Temperate phage entry No.2411,Temperate phage entry No.2390,Temperate phage entry No.2167,Temperate phage entry No.2391,Temperate phage entry No.1792,Temperate phage entry No.2399,Temperate…
Integrase entry No.290	44	Temperate phage entry No.2270,Temperate phage entry No.2262,Temperate phage entry No.2269,Temperate phage entry No.2339,Temperate phage entry No.1745,Temperate phage entry No.2132,Temperate phage entry No.1762,Temperate phage entry No.2338,Temperate phage entry No.2365,Temperate phage entry No.2364,Temperate phage entry No.2441,Temperate phage entry No.2183,Temperate phage entry No.2198,Temperate…
Integrase entry No.291	9	Temperate phage entry No.2681,Temperate phage entry No.2673,Temperate phage entry No.2746,Temperate phage entry No.2740,Temperate phage entry No.2739,Temperate phage entry No.2696,Temperate phage entry No.2750,Temperate phage entry No.2522,Temperate phage entry No.2755
Integrase entry No.292	20	Temperate phage entry No.470,Temperate phage entry No.796,Temperate phage entry No.432,Temperate phage entry No.1048,Temperate phage entry No.272,Temperate phage entry No.1041,Temperate phage entry No.225,Temperate phage entry No.471,Temperate phage entry No.1049,Temperate phage entry No.528,Temperate phage entry No.1047,Temperate phage entry No.526,Temperate phage entry No.530,Temperate phage en…
Integrase entry No.293	110	Temperate phage entry No.2255,Temperate phage entry No.2375,Temperate phage entry No.2717,Temperate phage entry No.2791,Temperate phage entry No.2381,Temperate phage entry No.1648,Temperate phage entry No.2473,Temperate phage entry No.2434,Temperate phage entry No.2376,Temperate phage entry No.2592,Temperate phage entry No.1733,Temperate phage entry No.2533,Temperate phage entry No.3213,Temperate…
Integrase entry No.294	1	Temperate phage entry No.1890
Integrase entry No.295	1	Temperate phage entry No.2316
Integrase entry No.296	208	Temperate phage entry No.36,Temperate phage entry No.1074,Temperate phage entry No.1164,Temperate phage entry No.1178,Temperate phage entry No.837,Temperate phage entry No.999,Temperate phage entry No.194,Temperate phage entry No.930,Temperate phage entry No.380,Temperate phage entry No.389,Temperate phage entry No.960,Temperate phage entry No.408,Temperate phage entry No.309,Temperate phage entr…
Integrase entry No.297	6	Temperate phage entry No.966,Temperate phage entry No.965,Temperate phage entry No.968,Temperate phage entry No.973,Temperate phage entry No.971,Temperate phage entry No.967
Integrase entry No.298	1	Temperate phage entry No.2342
Integrase entry No.299	272	Temperate phage entry No.1102,Temperate phage entry No.1293,Temperate phage entry No.3243,Temperate phage entry No.299,Temperate phage entry No.934,Temperate phage entry No.1087,Temperate phage entry No.1045,Temperate phage entry No.87,Temperate phage entry No.268,Temperate phage entry No.571,Temperate phage entry No.59,Temperate phage entry No.821,Temperate phage entry No.537,Temperate phage ent…
Integrase entry No.300	7	Temperate phage entry No.1543,Temperate phage entry No.1545,Temperate phage entry No.1539,Temperate phage entry No.1541,Temperate phage entry No.1540,Temperate phage entry No.1576,Temperate phage entry No.1542
Integrase entry No.301	1	Temperate phage entry No.1114
Integrase entry No.302	33	Temperate phage entry No.2721,Temperate phage entry No.3389,Temperate phage entry No.3175,Temperate phage entry No.3354,Temperate phage entry No.3337,Temperate phage entry No.3459,Temperate phage entry No.3348,Temperate phage entry No.3241,Temperate phage entry No.3378,Temperate phage entry No.3304,Temperate phage entry No.3353,Temperate phage entry No.3351,Temperate phage entry No.3166,Temperate…
Integrase entry No.303	4	Temperate phage entry No.3561,Temperate phage entry No.3562,Temperate phage entry No.3560,Temperate phage entry No.3558
Integrase entry No.304	1	Temperate phage entry No.310
Integrase entry No.305	1	Temperate phage entry No.943
Integrase entry No.306	1	Temperate phage entry No.1113
Integrase entry No.307	104	Temperate phage entry No.2349,Temperate phage entry No.3331,Temperate phage entry No.2292,Temperate phage entry No.2655,Temperate phage entry No.2838,Temperate phage entry No.2762,Temperate phage entry No.2220,Temperate phage entry No.1653,Temperate phage entry No.2382,Temperate phage entry No.3235,Temperate phage entry No.2825,Temperate phage entry No.2224,Temperate phage entry No.2293,Temperate…
Integrase entry No.308	5	Temperate phage entry No.2368,Temperate phage entry No.3325,Temperate phage entry No.3324,Temperate phage entry No.2595,Temperate phage entry No.3162
Integrase entry No.309	3	Temperate phage entry No.3563,Temperate phage entry No.3551,Temperate phage entry No.3552
Integrase entry No.310	29	Temperate phage entry No.2251,Temperate phage entry No.2058,Temperate phage entry No.1462,Temperate phage entry No.2236,Temperate phage entry No.2205,Temperate phage entry No.2242,Temperate phage entry No.2122,Temperate phage entry No.2217,Temperate phage entry No.2179,Temperate phage entry No.2227,Temperate phage entry No.2240,Temperate phage entry No.2238,Temperate phage entry No.2229,Temperate…
Integrase entry No.311	20	Temperate phage entry No.3531,Temperate phage entry No.3543,Temperate phage entry No.3529,Temperate phage entry No.3438,Temperate phage entry No.3528,Temperate phage entry No.3405,Temperate phage entry No.3481,Temperate phage entry No.3407,Temperate phage entry No.3437,Temperate phage entry No.3436,Temperate phage entry No.3526,Temperate phage entry No.3435,Temperate phage entry No.3533,Temperate…
Integrase entry No.312	9	Temperate phage entry No.2443,Temperate phage entry No.2470,Temperate phage entry No.2446,Temperate phage entry No.2404,Temperate phage entry No.2145,Temperate phage entry No.2420,Temperate phage entry No.3142,Temperate phage entry No.2444,Temperate phage entry No.2419
Integrase entry No.313	11	Temperate phage entry No.580,Temperate phage entry No.951,Temperate phage entry No.1062,Temperate phage entry No.409,Temperate phage entry No.1079,Temperate phage entry No.950,Temperate phage entry No.1078,Temperate phage entry No.949,Temperate phage entry No.906,Temperate phage entry No.658,Temperate phage entry No.411
Integrase entry No.314	3	Temperate phage entry No.3510,Temperate phage entry No.3514,Temperate phage entry No.3491
Integrase entry No.315	30	Temperate phage entry No.2785,Temperate phage entry No.2300,Temperate phage entry No.3294,Temperate phage entry No.2743,Temperate phage entry No.3426,Temperate phage entry No.2322,Temperate phage entry No.2320,Temperate phage entry No.3232,Temperate phage entry No.2835,Temperate phage entry No.3295,Temperate phage entry No.2614,Temperate phage entry No.2312,Temperate phage entry No.3332,Temperate…
Integrase entry No.316	2	Temperate phage entry No.3567,Temperate phage entry No.2309
Integrase entry No.317	13	Temperate phage entry No.245,Temperate phage entry No.769,Temperate phage entry No.429,Temperate phage entry No.1206,Temperate phage entry No.656,Temperate phage entry No.1135,Temperate phage entry No.636,Temperate phage entry No.121,Temperate phage entry No.901,Temperate phage entry No.394,Temperate phage entry No.419,Temperate phage entry No.153,Temperate phage entry No.122
Integrase entry No.318	3	Temperate phage entry No.2706,Temperate phage entry No.2727,Temperate phage entry No.2697
Integrase entry No.319	14	Temperate phage entry No.593,Temperate phage entry No.396,Temperate phage entry No.410,Temperate phage entry No.498,Temperate phage entry No.518,Temperate phage entry No.592,Temperate phage entry No.704,Temperate phage entry No.90,Temperate phage entry No.594,Temperate phage entry No.886,Temperate phage entry No.491,Temperate phage entry No.517,Temperate phage entry No.222,Temperate phage entry N…
Integrase entry No.320	3	Temperate phage entry No.1285,Temperate phage entry No.787,Temperate phage entry No.2609
Integrase entry No.321	2	Temperate phage entry No.1910,Temperate phage entry No.1909
Integrase entry No.322	1	Temperate phage entry No.3432
Integrase entry No.323	5	Temperate phage entry No.1324,Temperate phage entry No.1302,Temperate phage entry No.1304,Temperate phage entry No.1325,Temperate phage entry No.1334
Integrase entry No.324	3	Temperate phage entry No.2387,Temperate phage entry No.1521,Temperate phage entry No.2222
Integrase entry No.325	2	Temperate phage entry No.1849,Temperate phage entry No.1927
Integrase entry No.326	3	Temperate phage entry No.2733,Temperate phage entry No.2732,Temperate phage entry No.2582
Integrase entry No.327	13	Temperate phage entry No.1128,Temperate phage entry No.1122,Temperate phage entry No.1130,Temperate phage entry No.1123,Temperate phage entry No.1121,Temperate phage entry No.1136,Temperate phage entry No.1117,Temperate phage entry No.1129,Temperate phage entry No.1214,Temperate phage entry No.1126,Temperate phage entry No.1131,Temperate phage entry No.1120,Temperate phage entry No.1127
Integrase entry No.328	1	Temperate phage entry No.604
Integrase entry No.329	1	Temperate phage entry No.1924
Integrase entry No.330	8	Temperate phage entry No.123,Temperate phage entry No.111,Temperate phage entry No.88,Temperate phage entry No.116,Temperate phage entry No.107,Temperate phage entry No.117,Temperate phage entry No.115,Temperate phage entry No.112
Integrase entry No.331	29	Temperate phage entry No.2691,Temperate phage entry No.2695,Temperate phage entry No.2162,Temperate phage entry No.2218,Temperate phage entry No.2115,Temperate phage entry No.2083,Temperate phage entry No.2692,Temperate phage entry No.2371,Temperate phage entry No.2521,Temperate phage entry No.2693,Temperate phage entry No.2548,Temperate phage entry No.2657,Temperate phage entry No.2082,Temperate…
Integrase entry No.332	2	Temperate phage entry No.798,Temperate phage entry No.1080
Integrase entry No.333	2	Temperate phage entry No.1038,Temperate phage entry No.760
Integrase entry No.334	11	Temperate phage entry No.2454,Temperate phage entry No.1821,Temperate phage entry No.1797,Temperate phage entry No.2348,Temperate phage entry No.1803,Temperate phage entry No.2310,Temperate phage entry No.2442,Temperate phage entry No.2219,Temperate phage entry No.2453,Temperate phage entry No.2274,Temperate phage entry No.2384
Integrase entry No.335	29	Temperate phage entry No.244,Temperate phage entry No.29,Temperate phage entry No.202,Temperate phage entry No.22,Temperate phage entry No.1463,Temperate phage entry No.30,Temperate phage entry No.1434,Temperate phage entry No.480,Temperate phage entry No.635,Temperate phage entry No.605,Temperate phage entry No.3445,Temperate phage entry No.49,Temperate phage entry No.1483,Temperate phage entry …
Integrase entry No.336	3	Temperate phage entry No.2271,Temperate phage entry No.1870,Temperate phage entry No.2359
Integrase entry No.337	5	Temperate phage entry No.2080,Temperate phage entry No.3224,Temperate phage entry No.2057,Temperate phage entry No.2056,Temperate phage entry No.2078
Integrase entry No.338	6	Temperate phage entry No.2574,Temperate phage entry No.2575,Temperate phage entry No.2572,Temperate phage entry No.2568,Temperate phage entry No.2569,Temperate phage entry No.2573
Integrase entry No.339	1	Temperate phage entry No.1900
Integrase entry No.340	13	Temperate phage entry No.1457,Temperate phage entry No.2131,Temperate phage entry No.1896,Temperate phage entry No.1677,Temperate phage entry No.1730,Temperate phage entry No.1477,Temperate phage entry No.2435,Temperate phage entry No.2515,Temperate phage entry No.2088,Temperate phage entry No.2100,Temperate phage entry No.1975,Temperate phage entry No.1490,Temperate phage entry No.1678
Integrase entry No.341	1	Temperate phage entry No.3487
Integrase entry No.342	3	Temperate phage entry No.1911,Temperate phage entry No.1941,Temperate phage entry No.1516
Integrase entry No.343	17	Temperate phage entry No.2125,Temperate phage entry No.2563,Temperate phage entry No.1987,Temperate phage entry No.1986,Temperate phage entry No.2448,Temperate phage entry No.2471,Temperate phage entry No.1981,Temperate phage entry No.2784,Temperate phage entry No.1854,Temperate phage entry No.2393,Temperate phage entry No.1772,Temperate phage entry No.1949,Temperate phage entry No.2406,Temperate…
Integrase entry No.344	1	Temperate phage entry No.1579
Integrase entry No.345	1	Temperate phage entry No.3428
Integrase entry No.346	1	Temperate phage entry No.1923
Integrase entry No.347	6	Temperate phage entry No.764,Temperate phage entry No.455,Temperate phage entry No.84,Temperate phage entry No.763,Temperate phage entry No.83,Temperate phage entry No.984
Integrase entry No.348	5	Temperate phage entry No.2331,Temperate phage entry No.3248,Temperate phage entry No.1815,Temperate phage entry No.2562,Temperate phage entry No.2038
Integrase entry No.349	7	Temperate phage entry No.2998,Temperate phage entry No.3211,Temperate phage entry No.2213,Temperate phage entry No.2830,Temperate phage entry No.2214,Temperate phage entry No.2999,Temperate phage entry No.2212
Integrase entry No.350	3	Temperate phage entry No.2245,Temperate phage entry No.2196,Temperate phage entry No.2195
Integrase entry No.351	4	Temperate phage entry No.3188,Temperate phage entry No.2553,Temperate phage entry No.3306,Temperate phage entry No.2788
Integrase entry No.352	2	Temperate phage entry No.3418,Temperate phage entry No.3398
Integrase entry No.353	3	Temperate phage entry No.509,Temperate phage entry No.300,Temperate phage entry No.508
Integrase entry No.354	1	Temperate phage entry No.1901
Integrase entry No.355	1	Temperate phage entry No.3176
Integrase entry No.356	2	Temperate phage entry No.1791,Temperate phage entry No.1790
Integrase entry No.357	9	Temperate phage entry No.292,Temperate phage entry No.251,Temperate phage entry No.289,Temperate phage entry No.1456,Temperate phage entry No.291,Temperate phage entry No.290,Temperate phage entry No.253,Temperate phage entry No.252,Temperate phage entry No.238
Integrase entry No.358	7	Temperate phage entry No.2745,Temperate phage entry No.3297,Temperate phage entry No.3269,Temperate phage entry No.3271,Temperate phage entry No.3268,Temperate phage entry No.2450,Temperate phage entry No.3267
Integrase entry No.359	7	Temperate phage entry No.3161,Temperate phage entry No.2802,Temperate phage entry No.1898,Temperate phage entry No.3165,Temperate phage entry No.3186,Temperate phage entry No.3216,Temperate phage entry No.3145
Integrase entry No.360	2	Temperate phage entry No.975,Temperate phage entry No.961
Integrase entry No.361	1	Temperate phage entry No.3453
Integrase entry No.362	1	Temperate phage entry No.2343
Integrase entry No.363	5	Temperate phage entry No.3478,Temperate phage entry No.3477,Temperate phage entry No.3476,Temperate phage entry No.3475,Temperate phage entry No.3474
Integrase entry No.364	1	Temperate phage entry No.838
Integrase entry No.365	4	Temperate phage entry No.2580,Temperate phage entry No.2639,Temperate phage entry No.2623,Temperate phage entry No.1993
Integrase entry No.366	1	Temperate phage entry No.2600
Integrase entry No.367	1	Temperate phage entry No.1409
Integrase entry No.368	1	Temperate phage entry No.2487
Integrase entry No.369	1	Temperate phage entry No.3565
Integrase entry No.370	11	Temperate phage entry No.1827,Temperate phage entry No.1836,Temperate phage entry No.1829,Temperate phage entry No.1828,Temperate phage entry No.1801,Temperate phage entry No.1793,Temperate phage entry No.1782,Temperate phage entry No.1858,Temperate phage entry No.1830,Temperate phage entry No.1859,Temperate phage entry No.1837
Integrase entry No.371	2	Temperate phage entry No.1669,Temperate phage entry No.1301
Integrase entry No.372	2	Temperate phage entry No.1731,Temperate phage entry No.1891
Integrase entry No.373	3	Temperate phage entry No.615,Temperate phage entry No.616,Temperate phage entry No.226
Integrase entry No.374	3	Temperate phage entry No.3540,Temperate phage entry No.3539,Temperate phage entry No.3541
Integrase entry No.375	1	Temperate phage entry No.1931
Integrase entry No.376	1	Temperate phage entry No.3417
Integrase entry No.377	1	Temperate phage entry No.174
Integrase entry No.378	1	Temperate phage entry No.3547
Integrase entry No.379	2	Temperate phage entry No.3230,Temperate phage entry No.1587
Integrase entry No.380	1	Temperate phage entry No.2627
Integrase entry No.381	7	Temperate phage entry No.831,Temperate phage entry No.736,Temperate phage entry No.735,Temperate phage entry No.829,Temperate phage entry No.737,Temperate phage entry No.734,Temperate phage entry No.830
Integrase entry No.382	4	Temperate phage entry No.856,Temperate phage entry No.492,Temperate phage entry No.513,Temperate phage entry No.133
Integrase entry No.383	1	Temperate phage entry No.15
Integrase entry No.384	1	Temperate phage entry No.1659
Integrase entry No.385	1	Temperate phage entry No.1188
Integrase entry No.386	2	Temperate phage entry No.2558,Temperate phage entry No.2280
Integrase entry No.387	2	Temperate phage entry No.1670,Temperate phage entry No.1649
Integrase entry No.388	1	Temperate phage entry No.2610
Integrase entry No.389	1	Temperate phage entry No.810
Integrase entry No.390	2	Temperate phage entry No.383,Temperate phage entry No.382
Integrase entry No.391	3	Temperate phage entry No.1279,Temperate phage entry No.3217,Temperate phage entry No.1281
Integrase entry No.392	1	Temperate phage entry No.2751
Integrase entry No.393	3	Temperate phage entry No.2247,Temperate phage entry No.1939,Temperate phage entry No.2168
Integrase entry No.394	1	Temperate phage entry No.1476
Integrase entry No.395	1	Temperate phage entry No.1039
Integrase entry No.396	1	Temperate phage entry No.2034
Integrase entry No.397	1	Temperate phage entry No.1329
Integrase entry No.398	4	Temperate phage entry No.1497,Temperate phage entry No.1495,Temperate phage entry No.1498,Temperate phage entry No.1496
[truncated: 93 more rows]

## Sheet: Supplementary Table 6
AverageShortestPathLength	BetweennessCentrality	ClosenessCentrality	ClusteringCoefficient	Degree	Eccentricity	Family	Integrase_type	IsSingleNode	name	NeighborhoodConnectivity	NumberOfDirectedEdges	NumberOfUndirectedEdges	PartnerOfMultiEdgedNodePairs	Radiality	selected	SelfLoops	shared name	Stress	TopologicalCoefficient
[truncated: 4,125 more rows]

[truncated: 4 more sheets: Supplementary Table 7, Supplementary Table 8, Supplementary Table 9, Supplementary Table 10]
